# Supplementary material for: (E)-1-[1-(3-Chloro­phen­yl)ethyl­idene]-2-(2,4-dinitro­phen­yl)hydrazine
Source: Acta Crystallogr Sect E Struct Rep Online. 2012 Feb 17;68(Pt 3):o704–5. doi: 10.1107/S160053681200548X (PMC3295481; doi:10.1107/S160053681200548X)
Supplement: Supplementary file 1 [file e-68-0o704-sup1.cif]

##############################################################################
#                                                                            #
# This CIF contains the data in a paper accepted for publication in          #
# Acta Crystallographica Section E. It conforms to the requirements of       #
# Notes for Authors for Acta Crystallographica Section E, and has been       #
# peer reviewed under the auspices of the IUCr Commission on Journals.       #
#                                                                            #
# Full details of the Crystallographic Information File format               #
# are given in the paper "The Crystallographic Information File (CIF):       #
# a New Standard Archive File for Crystallography" by S. R. Hall, F. H.      #
# Allen and I. D. Brown [Acta Cryst. (1991), A47, 655-685].                  #
#                                                                            #
# The current version of the core CIF dictionary is obtainable from          #
# ftp://ftp.iucr.org/pub/cif_core.dic.                                       #
#                                                                            #
# Software is freely available for graphical display of the structure(s)     #
# in this CIF. For information consult the CIF software page                 #
# http://www.iucr.org/resources/cif/software.                                #
#                                                                            #
# This file may be used for bona fide research purposes within the           #
# scientific community so long as proper attribution is given to the journal # 
# article from which it was obtained.                                        #
#                                                                            #
##############################################################################
data_global
_audit_creation_method     'form.cif (version 2.0)'
_journal_data_validation_number     ?
_journal_date_recd_electronic     2012-02-02
_journal_date_accepted     2012-02-07
_journal_name_full     'Acta Crystallographica, Section E'
_journal_year     2012
_journal_volume     68
_journal_issue      3
_journal_page_first     o704
_journal_page_last     o705
_journal_paper_category     QO
_journal_paper_doi     10.1107/S160053681200548X
_journal_coeditor_code     RZ2707
_publ_contact_author_name     'Prof. Fun Hoong-Kun'
_publ_contact_author_address
;
      X-ray Crystallography Unit
      School of Physics
      Universiti Sains Malaysia
      11800 USM, Penang
      MALAYSIA
;
_publ_contact_author_email     'hkfun@usm.my'
_publ_contact_author_fax     '6 04 6579150'
_publ_contact_author_phone     '6 04 6533652'
_publ_section_title
;
(<i>E</i>)-1-[1-(3-Chlorophenyl)ethylidene]-2-(2,4-dinitrophenyl)hydrazine
;
loop_
    _publ_author_name
    _publ_author_footnote
    _publ_author_address
    'Hoong-Kun Fun'
;
      Thomson Reuters ResearcherID: A-3561-2009.
;
;     X-ray Crystallography Unit
      School of Physics
      Universiti Sains Malaysia
      11800 USM, Penang
      Malaysia
;
    'Suchada Chantrapromma'
;
      Additional correspondence author, e-mail: suchada.c@psu.ac.th.
      Thomson Reuters ResearcherID: A-5085-2009.
;
;     Crystal Materials Research Unit
      Department of Chemistry
      Faculty of Science
      Prince of Songkla University
      Hat-Yai, Songkhla 90112
      Thailand
;
    'Boonlerd Nilwanna' ?
;     Crystal Materials Research Unit
      Department of Chemistry
      Faculty of Science
      Prince of Songkla University
      Hat-Yai, Songkhla 90112
      Thailand
;
    'Chatchanok Karalai' ?
;     Crystal Materials Research Unit
      Department of Chemistry
      Faculty of Science
      Prince of Songkla University
      Hat-Yai, Songkhla 90112
      Thailand
;
data_I
_audit_creation_method     SHELXL-97
_chemical_name_systematic
;
(<i>E</i>)-1-[1-(3-Chlorophenyl)ethylidene]-2-(2,4-dinitrophenyl)hydrazine
;
_chemical_name_common
;
;
_chemical_formula_moiety     'C14 H11 Cl N4 O4'
_chemical_formula_sum     'C14 H11 Cl N4 O4'
_chemical_formula_iupac     'C14 H11 Cl N4 O4'
_chemical_formula_weight     334.72
_chemical_melting_point     ?
_chemical_melting_point_gt     478
_chemical_melting_point_lt     479
_symmetry_cell_setting     monoclinic
_symmetry_space_group_name_H-M     'P 21/c'
_symmetry_space_group_name_Hall     '-P 2ybc'
loop_
    _symmetry_equiv_pos_as_xyz
    'x, y, z'
    '-x, y+1/2, -z+1/2'
    '-x, -y, -z'
    'x, -y-1/2, z-1/2'
_cell_length_a     13.4825(13)
_cell_length_b     15.1586(15)
_cell_length_c     16.1281(12)
_cell_angle_alpha     90.00
_cell_angle_beta     116.815(6)
_cell_angle_gamma     90.00
_cell_volume     2941.8(5)
_cell_formula_units_Z     8
_cell_measurement_reflns_used     8629
_cell_measurement_theta_min     1.69
_cell_measurement_theta_max     30.09
_cell_measurement_temperature     296(2)
_exptl_crystal_description     Block
_exptl_crystal_colour     Orange
_exptl_crystal_size_max     0.42
_exptl_crystal_size_mid     0.19
_exptl_crystal_size_min     0.18
_exptl_crystal_density_diffrn     1.512
_exptl_crystal_density_meas     ?
_exptl_crystal_density_method     'not measured'
_exptl_crystal_F_000     1376
_exptl_absorpt_coefficient_mu     0.287
_exptl_absorpt_correction_type     multi-scan
_exptl_absorpt_process_details     '(SADABS; Bruker, 2009)'
_exptl_absorpt_correction_T_min     0.8886
_exptl_absorpt_correction_T_max     0.9510
_exptl_special_details
;
;
_diffrn_ambient_temperature     296(2)
_diffrn_radiation_type     'MoK\a'
_diffrn_radiation_wavelength     0.71073
_diffrn_radiation_source     'sealed tube'
_diffrn_radiation_monochromator     'graphite'
_diffrn_measurement_device_type     'Bruker APEX DUO CCD area-detector'
_diffrn_measurement_method     '\f and \w scans'
_diffrn_detector_area_resol_mean     ?
_diffrn_reflns_number     32600
_diffrn_reflns_av_R_equivalents     0.0339
_diffrn_reflns_av_sigmaI/netI     0.0349
_diffrn_reflns_theta_min     1.69
_diffrn_reflns_theta_max     30.09
_diffrn_reflns_theta_full     30.09
_diffrn_measured_fraction_theta_max     0.997
_diffrn_measured_fraction_theta_full     0.997
_diffrn_reflns_limit_h_min     -18
_diffrn_reflns_limit_h_max     18
_diffrn_reflns_limit_k_min     -21
_diffrn_reflns_limit_k_max     19
_diffrn_reflns_limit_l_min     -22
_diffrn_reflns_limit_l_max     22
_diffrn_standards_number     0
_diffrn_standards_interval_count     ?
_diffrn_standards_interval_time     ?
_diffrn_standards_decay_%     ?
_refine_special_details
;
 Refinement of F^2^ against ALL reflections.  The weighted R-factor wR and
 goodness of fit S are based on F^2^, conventional R-factors R are based
 on F, with F set to zero for negative F^2^. The threshold expression of
 F^2^ > 2sigma(F^2^) is used only for calculating R-factors(gt) etc. and is
 not relevant to the choice of reflections for refinement.  R-factors based
 on F^2^ are statistically about twice as large as those based on F, and R-
 factors based on ALL data will be even larger.
;
_reflns_number_total     8629
_reflns_number_gt     4617
_reflns_threshold_expression     I>2\s(I)
_refine_ls_structure_factor_coef     Fsqd
_refine_ls_matrix_type     full
_refine_ls_R_factor_all     0.1056
_refine_ls_R_factor_gt     0.0508
_refine_ls_wR_factor_gt     0.1461
_refine_ls_wR_factor_ref     0.1831
_refine_ls_goodness_of_fit_ref     1.010
_refine_ls_restrained_S_all     1.011
_refine_ls_number_reflns     8629
_refine_ls_number_parameters     417
_refine_ls_number_restraints     1
_refine_ls_hydrogen_treatment     constr
_refine_ls_weighting_scheme     calc
_refine_ls_weighting_details
         'calc w=1/[\s^2^(Fo^2^)+(0.0916P)^2^+0.2890P] where P=(Fo^2^+2Fc^2^)/3'
_atom_sites_solution_hydrogens     geom
_atom_sites_solution_primary     direct
_atom_sites_solution_secondary     difmap
_refine_ls_shift/su_max     0.001
_refine_ls_shift/su_mean     0.000
_refine_diff_density_max     0.346
_refine_diff_density_min     -0.344
_refine_ls_extinction_method     none
_refine_ls_extinction_coef     ?
loop_
    _atom_type_symbol
    _atom_type_description
    _atom_type_scat_dispersion_real
    _atom_type_scat_dispersion_imag
    _atom_type_scat_source
    'C' 'C' 0.0033 0.0016
                         'International Tables Vol C Tables 4.2.6.8 and 6.1.1.4'
    'H' 'H' 0.0000 0.0000
                         'International Tables Vol C Tables 4.2.6.8 and 6.1.1.4'
    'Cl' 'Cl' 0.1484 0.1585
                         'International Tables Vol C Tables 4.2.6.8 and 6.1.1.4'
    'N' 'N' 0.0061 0.0033
                         'International Tables Vol C Tables 4.2.6.8 and 6.1.1.4'
    'O' 'O' 0.0106 0.0060
                         'International Tables Vol C Tables 4.2.6.8 and 6.1.1.4'
_computing_data_collection     'APEX2 (Bruker, 2009)'
_computing_cell_refinement     'SAINT (Bruker, 2009)'
_computing_data_reduction     'SAINT (Bruker, 2009)'
_computing_structure_solution     'SHELXTL (Sheldrick, 2008)'
_computing_structure_refinement     'SHELXTL (Sheldrick, 2008)'
_computing_molecular_graphics     'SHELXTL (Sheldrick, 2008)'
_computing_publication_material
;
SHELXTL (Sheldrick, 2008) and PLATON (Spek, 2009)
;
loop_
    _atom_site_type_symbol
    _atom_site_label
    _atom_site_fract_x
    _atom_site_fract_y
    _atom_site_fract_z
    _atom_site_U_iso_or_equiv
    _atom_site_adp_type
    _atom_site_calc_flag
    _atom_site_refinement_flags
    _atom_site_occupancy
    _atom_site_symmetry_multiplicity
    _atom_site_disorder_assembly
    _atom_site_disorder_group
    Cl Cl1A 0.83654(6) 0.45629(4) 0.39055(4) 0.0766(2) Uani d . 1 1 . .
    O O1A 0.99997(15) 0.97920(10) 0.69823(12) 0.0774(5) Uani d . 1 1 . .
    O O2A 1.06555(14) 0.99861(10) 0.84524(12) 0.0711(5) Uani d . 1 1 . .
    O O3A 1.2204(2) 0.76410(15) 1.05861(12) 0.1103(8) Uani d . 1 1 . .
    O O4A 1.18161(18) 0.63048(13) 1.01190(12) 0.0949(6) Uani d . 1 1 . .
    N N1A 0.97877(14) 0.82236(11) 0.62719(11) 0.0553(4) Uani d . 1 1 . .
    H H1NA 0.9589 0.8744 0.6200 0.066 Uiso d R 1 1 . .
    N N2A 0.94483(14) 0.76046(11) 0.55856(11) 0.0536(4) Uani d . 1 1 . .
    N N3A 1.03978(14) 0.95052(11) 0.77797(13) 0.0545(4) Uani d . 1 1 . .
    N N4A 1.18006(17) 0.70917(15) 0.99701(13) 0.0688(5) Uani d . 1 1 . .
    C C1A 1.02714(15) 0.79618(12) 0.71746(13) 0.0457(4) Uani d . 1 1 . .
    C C2A 1.05891(15) 0.85647(12) 0.79264(13) 0.0449(4) Uani d . 1 1 . .
    C C3A 1.10886(15) 0.82829(13) 0.88368(13) 0.0481(4) Uani d . 1 1 . .
    H H3A 1.1298 0.8685 0.9322 0.058 Uiso calc R 1 1 . .
    C C4A 1.12712(16) 0.73977(13) 0.90130(13) 0.0502(5) Uani d . 1 1 . .
    C C5A 1.09807(17) 0.67883(13) 0.82982(14) 0.0556(5) Uani d . 1 1 . .
    H H5A 1.1124 0.6192 0.8435 0.067 Uiso calc R 1 1 . .
    C C6A 1.04898(18) 0.70614(12) 0.74032(14) 0.0533(5) Uani d . 1 1 . .
    H H6A 1.0293 0.6647 0.6930 0.064 Uiso calc R 1 1 . .
    C C7A 0.90349(17) 0.78840(14) 0.47443(14) 0.0534(5) Uani d . 1 1 . .
    C C8A 0.86585(16) 0.71840(15) 0.40185(13) 0.0514(5) Uani d . 1 1 . .
    C C9A 0.87083(16) 0.63003(14) 0.42698(13) 0.0525(5) Uani d . 1 1 . .
    H H9A 0.8993 0.6143 0.4893 0.063 Uiso calc R 1 1 . .
    C C10A 0.83347(17) 0.56618(15) 0.35924(14) 0.0558(5) Uani d . 1 1 . .
    C C11A 0.79092(17) 0.58681(18) 0.26572(14) 0.0636(6) Uani d . 1 1 . .
    H H11A 0.7651 0.5428 0.2208 0.076 Uiso calc R 1 1 . .
    C C12A 0.78777(18) 0.67358(19) 0.24109(15) 0.0678(6) Uani d . 1 1 . .
    H H12A 0.7610 0.6885 0.1787 0.081 Uiso calc R 1 1 . .
    C C13A 0.82399(18) 0.73955(17) 0.30792(14) 0.0614(6) Uani d . 1 1 . .
    H H13A 0.8203 0.7982 0.2900 0.074 Uiso calc R 1 1 . .
    C C14A 0.8916(3) 0.88420(17) 0.44724(17) 0.0849(8) Uani d . 1 1 . .
    H H14A 0.9563 0.9159 0.4895 0.127 Uiso calc R 1 1 . .
    H H14B 0.8270 0.9082 0.4495 0.127 Uiso calc R 1 1 . .
    H H14C 0.8839 0.8896 0.3853 0.127 Uiso calc R 1 1 . .
    Cl Cl1B 0.60994(6) 1.29099(4) 1.10126(4) 0.0783(2) Uani d . 1 1 . .
    O O1B 0.58475(15) 0.77573(10) 0.80697(11) 0.0683(4) Uani d . 1 1 . .
    O O2B 0.51645(18) 0.75501(10) 0.66003(13) 0.0860(6) Uani d . 1 1 . .
    O O3B 0.35381(19) 0.98474(14) 0.44260(11) 0.1013(7) Uani d . 1 1 . .
    O O4B 0.3250(2) 1.11127(14) 0.48825(13) 0.1090(8) Uani d . 1 1 . .
    N N1B 0.58812(13) 0.93100(11) 0.87512(11) 0.0490(4) Uani d . 1 1 . .
    H H1NB 0.6001 0.8750 0.8796 0.059 Uiso d RD 1 1 . .
    N N2B 0.60588(13) 0.99163(11) 0.94310(10) 0.0474(4) Uani d . 1 1 . .
    N N3B 0.53830(15) 0.80306(11) 0.72640(13) 0.0556(4) Uani d . 1 1 . .
    N N4B 0.36352(19) 1.03694(14) 0.50342(13) 0.0729(6) Uani d . 1 1 . .
    C C1B 0.53726(15) 0.95592(12) 0.78481(12) 0.0432(4) Uani d . 1 1 . .
    C C2B 0.51113(15) 0.89601(11) 0.71062(13) 0.0445(4) Uani d . 1 1 . .
    C C3B 0.45551(17) 0.92247(13) 0.61880(13) 0.0507(5) Uani d . 1 1 . .
    H H3B 0.4394 0.8822 0.5709 0.061 Uiso calc R 1 1 . .
    C C4B 0.42477(17) 1.00861(13) 0.59995(13) 0.0517(5) Uani d . 1 1 . .
    C C5B 0.45036(18) 1.07026(13) 0.67045(14) 0.0564(5) Uani d . 1 1 . .
    H H5B 0.4293 1.1289 0.6559 0.068 Uiso calc R 1 1 . .
    C C6B 0.50633(18) 1.04464(12) 0.76078(14) 0.0513(5) Uani d . 1 1 . .
    H H6B 0.5245 1.0865 0.8076 0.062 Uiso calc R 1 1 . .
    C C7B 0.64883(16) 0.96382(13) 1.02719(13) 0.0479(4) Uani d . 1 1 . .
    C C8B 0.66519(15) 1.03272(14) 1.09812(13) 0.0475(4) Uani d . 1 1 . .
    C C9B 0.63316(16) 1.11936(14) 1.07065(13) 0.0505(5) Uani d . 1 1 . .
    H H9B 0.6015 1.1343 1.0080 0.061 Uiso calc R 1 1 . .
    C C10B 0.64837(16) 1.18318(15) 1.13627(14) 0.0539(5) Uani d . 1 1 . .
    C C11B 0.69611(17) 1.16370(17) 1.22983(14) 0.0589(5) Uani d . 1 1 . .
    H H11B 0.7068 1.2075 1.2734 0.071 Uiso calc R 1 1 . .
    C C12B 0.72749(19) 1.07829(18) 1.25720(14) 0.0631(6) Uani d . 1 1 . .
    H H12B 0.7595 1.0640 1.3200 0.076 Uiso calc R 1 1 . .
    C C13B 0.71201(17) 1.01338(15) 1.19250(14) 0.0572(5) Uani d . 1 1 . .
    H H13B 0.7332 0.9557 1.2123 0.069 Uiso calc R 1 1 . .
    C C14B 0.6820(2) 0.86989(15) 1.05689(15) 0.0722(7) Uani d . 1 1 . .
    H H14D 0.6413 0.8311 1.0056 0.108 Uiso calc RD 1 1 . .
    H H14E 0.6656 0.8557 1.1074 0.108 Uiso calc R 1 1 . .
    H H14F 0.7602 0.8629 1.0766 0.108 Uiso calc R 1 1 . .
loop_
    _atom_site_aniso_label
    _atom_site_aniso_U_11
    _atom_site_aniso_U_22
    _atom_site_aniso_U_33
    _atom_site_aniso_U_12
    _atom_site_aniso_U_13
    _atom_site_aniso_U_23
    Cl1A 0.0978(5) 0.0648(4) 0.0690(4) -0.0055(3) 0.0391(3) -0.0079(3)
    O1A 0.1049(13) 0.0437(8) 0.0721(11) 0.0150(8) 0.0298(10) 0.0122(8)
    O2A 0.0885(12) 0.0463(8) 0.0820(11) 0.0005(8) 0.0417(10) -0.0156(8)
    O3A 0.159(2) 0.0944(15) 0.0468(10) -0.0004(14) 0.0199(11) 0.0000(10)
    O4A 0.1274(16) 0.0722(12) 0.0691(11) 0.0088(11) 0.0301(11) 0.0272(9)
    N1A 0.0674(11) 0.0427(9) 0.0489(9) 0.0047(8) 0.0200(8) 0.0013(7)
    N2A 0.0591(10) 0.0508(9) 0.0439(9) 0.0023(8) 0.0170(8) 0.0003(7)
    N3A 0.0582(10) 0.0393(8) 0.0657(11) 0.0026(7) 0.0278(9) -0.0008(8)
    N4A 0.0792(13) 0.0687(13) 0.0522(11) 0.0052(10) 0.0240(10) 0.0111(10)
    C1A 0.0472(10) 0.0407(9) 0.0468(10) 0.0006(8) 0.0192(8) 0.0013(8)
    C2A 0.0481(10) 0.0346(9) 0.0529(10) 0.0007(7) 0.0236(8) -0.0007(8)
    C3A 0.0483(10) 0.0478(10) 0.0485(10) -0.0041(8) 0.0223(8) -0.0054(8)
    C4A 0.0537(11) 0.0496(11) 0.0446(10) -0.0004(9) 0.0199(9) 0.0039(8)
    C5A 0.0666(13) 0.0363(9) 0.0582(12) 0.0001(9) 0.0233(10) 0.0042(8)
    C6A 0.0657(12) 0.0369(9) 0.0504(11) -0.0002(8) 0.0199(9) -0.0035(8)
    C7A 0.0497(11) 0.0563(12) 0.0512(11) 0.0054(9) 0.0200(9) 0.0077(9)
    C8A 0.0441(10) 0.0649(13) 0.0442(10) 0.0063(9) 0.0192(8) 0.0061(9)
    C9A 0.0506(11) 0.0646(13) 0.0408(10) 0.0008(9) 0.0193(8) 0.0008(9)
    C10A 0.0503(11) 0.0668(13) 0.0505(11) 0.0014(10) 0.0231(9) -0.0014(10)
    C11A 0.0521(12) 0.0900(18) 0.0467(11) -0.0003(11) 0.0205(10) -0.0109(11)
    C12A 0.0616(13) 0.0988(19) 0.0394(11) 0.0085(13) 0.0194(10) 0.0060(11)
    C13A 0.0604(12) 0.0751(15) 0.0459(11) 0.0089(11) 0.0214(9) 0.0124(10)
    C14A 0.122(2) 0.0617(15) 0.0613(15) 0.0093(15) 0.0331(15) 0.0130(12)
    Cl1B 0.1019(5) 0.0664(4) 0.0699(4) 0.0174(3) 0.0415(4) -0.0006(3)
    O1B 0.0926(12) 0.0426(8) 0.0695(10) 0.0050(7) 0.0364(9) 0.0099(7)
    O2B 0.1302(16) 0.0440(8) 0.0760(11) 0.0024(9) 0.0396(11) -0.0144(8)
    O3B 0.159(2) 0.0877(14) 0.0431(9) 0.0147(13) 0.0329(11) 0.0020(9)
    O4B 0.162(2) 0.0778(13) 0.0645(11) 0.0374(14) 0.0311(12) 0.0214(10)
    N1B 0.0603(10) 0.0419(8) 0.0455(8) -0.0016(7) 0.0246(7) -0.0001(7)
    N2B 0.0531(9) 0.0474(9) 0.0445(8) -0.0053(7) 0.0245(7) -0.0007(7)
    N3B 0.0685(11) 0.0395(9) 0.0606(11) -0.0029(8) 0.0307(9) -0.0032(8)
    N4B 0.0972(15) 0.0665(13) 0.0486(11) 0.0051(11) 0.0273(10) 0.0099(10)
    C1B 0.0486(10) 0.0414(9) 0.0452(10) -0.0051(7) 0.0260(8) 0.0002(7)
    C2B 0.0517(10) 0.0348(9) 0.0504(10) -0.0048(7) 0.0261(9) -0.0017(7)
    C3B 0.0636(12) 0.0452(10) 0.0470(10) -0.0059(9) 0.0284(9) -0.0049(8)
    C4B 0.0663(13) 0.0476(11) 0.0425(10) -0.0020(9) 0.0257(9) 0.0028(8)
    C5B 0.0775(14) 0.0387(10) 0.0562(12) 0.0016(9) 0.0331(11) 0.0065(9)
    C6B 0.0708(13) 0.0386(9) 0.0481(10) -0.0031(9) 0.0301(10) -0.0033(8)
    C7B 0.0459(10) 0.0526(11) 0.0448(10) -0.0042(8) 0.0202(8) 0.0046(8)
    C8B 0.0440(10) 0.0578(12) 0.0419(10) -0.0066(8) 0.0204(8) 0.0019(8)
    C9B 0.0500(11) 0.0621(12) 0.0392(9) -0.0009(9) 0.0200(8) 0.0025(9)
    C10B 0.0508(11) 0.0626(13) 0.0513(11) -0.0009(9) 0.0258(9) -0.0022(9)
    C11B 0.0598(12) 0.0763(15) 0.0458(11) -0.0061(11) 0.0284(10) -0.0090(10)
    C12B 0.0655(13) 0.0870(17) 0.0378(10) -0.0071(12) 0.0243(9) 0.0029(11)
    C13B 0.0603(12) 0.0664(13) 0.0451(10) -0.0026(10) 0.0240(9) 0.0083(10)
    C14B 0.0949(18) 0.0579(14) 0.0520(12) 0.0059(12) 0.0228(12) 0.0077(10)
_geom_special_details
;
 All esds (except the esd in the dihedral angle between two l.s. planes)
 are estimated using the full covariance matrix.  The cell esds are taken
 into account individually in the estimation of esds in distances, angles
 and torsion angles; correlations between esds in cell parameters are only
 used when they are defined by crystal symmetry.  An approximate (isotropic)
 treatment of cell esds is used for estimating esds involving l.s. planes.
;
loop_
    _geom_bond_atom_site_label_1
    _geom_bond_atom_site_label_2
    _geom_bond_site_symmetry_2
    _geom_bond_distance
    _geom_bond_publ_flag
    Cl1A C10A . 1.736(2) ?
    O1A N3A . 1.228(2) ?
    O2A N3A . 1.220(2) ?
    O3A N4A . 1.220(3) ?
    O4A N4A . 1.215(3) ?
    N1A C1A . 1.359(2) ?
    N1A N2A . 1.363(2) ?
    N1A H1NA . 0.8247 ?
    N2A C7A . 1.284(2) ?
    N3A C2A . 1.449(2) ?
    N4A C4A . 1.454(3) ?
    C1A C6A . 1.410(3) ?
    C1A C2A . 1.421(3) ?
    C2A C3A . 1.378(3) ?
    C3A C4A . 1.371(3) ?
    C3A H3A . 0.9300 ?
    C4A C5A . 1.389(3) ?
    C5A C6A . 1.353(3) ?
    C5A H5A . 0.9300 ?
    C6A H6A . 0.9300 ?
    C7A C8A . 1.489(3) ?
    C7A C14A . 1.505(3) ?
    C8A C9A . 1.392(3) ?
    C8A C13A . 1.395(3) ?
    C9A C10A . 1.374(3) ?
    C9A H9A . 0.9300 ?
    C10A C11A . 1.386(3) ?
    C11A C12A . 1.369(4) ?
    C11A H11A . 0.9300 ?
    C12A C13A . 1.388(3) ?
    C12A H12A . 0.9300 ?
    C13A H13A . 0.9300 ?
    C14A H14A . 0.9600 ?
    C14A H14B . 0.9600 ?
    C14A H14C . 0.9600 ?
    Cl1B C10B . 1.730(2) ?
    O1B N3B . 1.232(2) ?
    O2B N3B . 1.216(2) ?
    O3B N4B . 1.221(3) ?
    O4B N4B . 1.218(3) ?
    N1B C1B . 1.354(2) ?
    N1B N2B . 1.366(2) ?
    N1B H1NB . 0.8610 ?
    N2B C7B . 1.282(2) ?
    N3B C2B . 1.449(2) ?
    N4B C4B . 1.460(3) ?
    C1B C6B . 1.410(2) ?
    C1B C2B . 1.414(2) ?
    C2B C3B . 1.384(3) ?
    C3B C4B . 1.362(3) ?
    C3B H3B . 0.9300 ?
    C4B C5B . 1.390(3) ?
    C5B C6B . 1.361(3) ?
    C5B H5B . 0.9300 ?
    C6B H6B . 0.9300 ?
    C7B C8B . 1.490(3) ?
    C7B C14B . 1.504(3) ?
    C8B C13B . 1.391(3) ?
    C8B C9B . 1.391(3) ?
    C9B C10B . 1.379(3) ?
    C9B H9B . 0.9300 ?
    C10B C11B . 1.379(3) ?
    C11B C12B . 1.372(4) ?
    C11B H11B . 0.9300 ?
    C12B C13B . 1.380(3) ?
    C12B H12B . 0.9300 ?
    C13B H13B . 0.9300 ?
    C14B H14D . 0.9600 ?
    C14B H14E . 0.9600 ?
    C14B H14F . 0.9600 ?
loop_
    _geom_angle_atom_site_label_1
    _geom_angle_atom_site_label_2
    _geom_angle_atom_site_label_3
    _geom_angle_site_symmetry_1
    _geom_angle_site_symmetry_3
    _geom_angle
    _geom_angle_publ_flag
    C1A N1A N2A . . 119.48(16) ?
    C1A N1A H1NA . . 113.5 ?
    N2A N1A H1NA . . 125.2 ?
    C7A N2A N1A . . 117.24(18) ?
    O2A N3A O1A . . 122.28(17) ?
    O2A N3A C2A . . 118.97(18) ?
    O1A N3A C2A . . 118.74(17) ?
    O4A N4A O3A . . 123.2(2) ?
    O4A N4A C4A . . 118.6(2) ?
    O3A N4A C4A . . 118.2(2) ?
    N1A C1A C6A . . 120.38(17) ?
    N1A C1A C2A . . 122.72(17) ?
    C6A C1A C2A . . 116.90(17) ?
    C3A C2A C1A . . 121.59(17) ?
    C3A C2A N3A . . 116.37(17) ?
    C1A C2A N3A . . 122.03(17) ?
    C4A C3A C2A . . 118.68(18) ?
    C4A C3A H3A . . 120.7 ?
    C2A C3A H3A . . 120.7 ?
    C3A C4A C5A . . 121.47(18) ?
    C3A C4A N4A . . 119.25(19) ?
    C5A C4A N4A . . 119.27(19) ?
    C6A C5A C4A . . 120.08(18) ?
    C6A C5A H5A . . 120.0 ?
    C4A C5A H5A . . 120.0 ?
    C5A C6A C1A . . 121.27(18) ?
    C5A C6A H6A . . 119.4 ?
    C1A C6A H6A . . 119.4 ?
    N2A C7A C8A . . 115.29(19) ?
    N2A C7A C14A . . 124.4(2) ?
    C8A C7A C14A . . 120.33(19) ?
    C9A C8A C13A . . 118.7(2) ?
    C9A C8A C7A . . 120.14(17) ?
    C13A C8A C7A . . 121.2(2) ?
    C10A C9A C8A . . 119.60(19) ?
    C10A C9A H9A . . 120.2 ?
    C8A C9A H9A . . 120.2 ?
    C9A C10A C11A . . 122.0(2) ?
    C9A C10A Cl1A . . 119.52(16) ?
    C11A C10A Cl1A . . 118.49(18) ?
    C12A C11A C10A . . 118.4(2) ?
    C12A C11A H11A . . 120.8 ?
    C10A C11A H11A . . 120.8 ?
    C11A C12A C13A . . 120.9(2) ?
    C11A C12A H12A . . 119.6 ?
    C13A C12A H12A . . 119.6 ?
    C12A C13A C8A . . 120.4(2) ?
    C12A C13A H13A . . 119.8 ?
    C8A C13A H13A . . 119.8 ?
    C7A C14A H14A . . 109.5 ?
    C7A C14A H14B . . 109.5 ?
    H14A C14A H14B . . 109.5 ?
    C7A C14A H14C . . 109.5 ?
    H14A C14A H14C . . 109.5 ?
    H14B C14A H14C . . 109.5 ?
    C1B N1B N2B . . 119.72(16) ?
    C1B N1B H1NB . . 110.5 ?
    N2B N1B H1NB . . 129.6 ?
    C7B N2B N1B . . 117.36(17) ?
    O2B N3B O1B . . 122.21(18) ?
    O2B N3B C2B . . 119.09(18) ?
    O1B N3B C2B . . 118.69(16) ?
    O4B N4B O3B . . 123.8(2) ?
    O4B N4B C4B . . 118.1(2) ?
    O3B N4B C4B . . 118.1(2) ?
    N1B C1B C6B . . 120.37(17) ?
    N1B C1B C2B . . 122.88(16) ?
    C6B C1B C2B . . 116.75(17) ?
    C3B C2B C1B . . 121.82(17) ?
    C3B C2B N3B . . 116.22(17) ?
    C1B C2B N3B . . 121.94(17) ?
    C4B C3B C2B . . 118.70(18) ?
    C4B C3B H3B . . 120.6 ?
    C2B C3B H3B . . 120.6 ?
    C3B C4B C5B . . 121.59(18) ?
    C3B C4B N4B . . 119.28(18) ?
    C5B C4B N4B . . 119.14(19) ?
    C6B C5B C4B . . 119.81(19) ?
    C6B C5B H5B . . 120.1 ?
    C4B C5B H5B . . 120.1 ?
    C5B C6B C1B . . 121.28(18) ?
    C5B C6B H6B . . 119.4 ?
    C1B C6B H6B . . 119.4 ?
    N2B C7B C8B . . 114.92(18) ?
    N2B C7B C14B . . 125.14(19) ?
    C8B C7B C14B . . 119.94(17) ?
    C13B C8B C9B . . 118.04(19) ?
    C13B C8B C7B . . 121.96(19) ?
    C9B C8B C7B . . 120.00(17) ?
    C10B C9B C8B . . 120.03(18) ?
    C10B C9B H9B . . 120.0 ?
    C8B C9B H9B . . 120.0 ?
    C11B C10B C9B . . 121.6(2) ?
    C11B C10B Cl1B . . 118.84(18) ?
    C9B C10B Cl1B . . 119.55(16) ?
    C12B C11B C10B . . 118.6(2) ?
    C12B C11B H11B . . 120.7 ?
    C10B C11B H11B . . 120.7 ?
    C11B C12B C13B . . 120.7(2) ?
    C11B C12B H12B . . 119.7 ?
    C13B C12B H12B . . 119.7 ?
    C12B C13B C8B . . 121.1(2) ?
    C12B C13B H13B . . 119.5 ?
    C8B C13B H13B . . 119.5 ?
    C7B C14B H14D . . 109.5 ?
    C7B C14B H14E . . 109.5 ?
    H14D C14B H14E . . 109.5 ?
    C7B C14B H14F . . 109.5 ?
    H14D C14B H14F . . 109.5 ?
    H14E C14B H14F . . 109.5 ?
loop_
    _geom_torsion_atom_site_label_1
    _geom_torsion_atom_site_label_2
    _geom_torsion_atom_site_label_3
    _geom_torsion_atom_site_label_4
    _geom_torsion_site_symmetry_1
    _geom_torsion_site_symmetry_2
    _geom_torsion_site_symmetry_3
    _geom_torsion_site_symmetry_4
    _geom_torsion
    _geom_torsion_publ_flag
    C1A N1A N2A C7A . . . . -177.38(18) ?
    N2A N1A C1A C6A . . . . 4.3(3) ?
    N2A N1A C1A C2A . . . . -176.33(18) ?
    N1A C1A C2A C3A . . . . -179.36(18) ?
    C6A C1A C2A C3A . . . . 0.1(3) ?
    N1A C1A C2A N3A . . . . 1.2(3) ?
    C6A C1A C2A N3A . . . . -179.35(18) ?
    O2A N3A C2A C3A . . . . -1.9(3) ?
    O1A N3A C2A C3A . . . . 176.84(18) ?
    O2A N3A C2A C1A . . . . 177.57(18) ?
    O1A N3A C2A C1A . . . . -3.7(3) ?
    C1A C2A C3A C4A . . . . -0.5(3) ?
    N3A C2A C3A C4A . . . . 178.92(17) ?
    C2A C3A C4A C5A . . . . 1.0(3) ?
    C2A C3A C4A N4A . . . . 179.80(18) ?
    O4A N4A C4A C3A . . . . 169.6(2) ?
    O3A N4A C4A C3A . . . . -10.0(3) ?
    O4A N4A C4A C5A . . . . -11.5(3) ?
    O3A N4A C4A C5A . . . . 168.8(2) ?
    C3A C4A C5A C6A . . . . -1.1(3) ?
    N4A C4A C5A C6A . . . . -179.8(2) ?
    C4A C5A C6A C1A . . . . 0.6(3) ?
    N1A C1A C6A C5A . . . . 179.35(19) ?
    C2A C1A C6A C5A . . . . -0.1(3) ?
    N1A N2A C7A C8A . . . . -179.01(17) ?
    N1A N2A C7A C14A . . . . 0.8(3) ?
    N2A C7A C8A C9A . . . . 3.7(3) ?
    C14A C7A C8A C9A . . . . -176.1(2) ?
    N2A C7A C8A C13A . . . . -177.09(19) ?
    C14A C7A C8A C13A . . . . 3.1(3) ?
    C13A C8A C9A C10A . . . . -0.8(3) ?
    C7A C8A C9A C10A . . . . 178.49(18) ?
    C8A C9A C10A C11A . . . . 0.3(3) ?
    C8A C9A C10A Cl1A . . . . -178.40(15) ?
    C9A C10A C11A C12A . . . . 0.8(3) ?
    Cl1A C10A C11A C12A . . . . 179.51(17) ?
    C10A C11A C12A C13A . . . . -1.4(3) ?
    C11A C12A C13A C8A . . . . 0.9(3) ?
    C9A C8A C13A C12A . . . . 0.2(3) ?
    C7A C8A C13A C12A . . . . -179.1(2) ?
    C1B N1B N2B C7B . . . . 176.29(17) ?
    N2B N1B C1B C6B . . . . 2.4(3) ?
    N2B N1B C1B C2B . . . . -176.75(17) ?
    N1B C1B C2B C3B . . . . 177.62(18) ?
    C6B C1B C2B C3B . . . . -1.5(3) ?
    N1B C1B C2B N3B . . . . -0.6(3) ?
    C6B C1B C2B N3B . . . . -179.79(17) ?
    O2B N3B C2B C3B . . . . 3.6(3) ?
    O1B N3B C2B C3B . . . . -177.77(18) ?
    O2B N3B C2B C1B . . . . -178.10(19) ?
    O1B N3B C2B C1B . . . . 0.6(3) ?
    C1B C2B C3B C4B . . . . -0.4(3) ?
    N3B C2B C3B C4B . . . . 177.93(18) ?
    C2B C3B C4B C5B . . . . 1.6(3) ?
    C2B C3B C4B N4B . . . . -178.42(19) ?
    O4B N4B C4B C3B . . . . 171.1(2) ?
    O3B N4B C4B C3B . . . . -8.9(3) ?
    O4B N4B C4B C5B . . . . -8.9(4) ?
    O3B N4B C4B C5B . . . . 171.1(2) ?
    C3B C4B C5B C6B . . . . -0.8(3) ?
    N4B C4B C5B C6B . . . . 179.3(2) ?
    C4B C5B C6B C1B . . . . -1.3(3) ?
    N1B C1B C6B C5B . . . . -176.77(19) ?
    C2B C1B C6B C5B . . . . 2.4(3) ?
    N1B N2B C7B C8B . . . . -179.42(15) ?
    N1B N2B C7B C14B . . . . 0.5(3) ?
    N2B C7B C8B C13B . . . . -179.25(18) ?
    C14B C7B C8B C13B . . . . 0.8(3) ?
    N2B C7B C8B C9B . . . . 0.8(3) ?
    C14B C7B C8B C9B . . . . -179.11(19) ?
    C13B C8B C9B C10B . . . . 0.1(3) ?
    C7B C8B C9B C10B . . . . -179.94(18) ?
    C8B C9B C10B C11B . . . . 0.7(3) ?
    C8B C9B C10B Cl1B . . . . 179.10(15) ?
    C9B C10B C11B C12B . . . . -0.9(3) ?
    Cl1B C10B C11B C12B . . . . -179.32(17) ?
    C10B C11B C12B C13B . . . . 0.3(3) ?
    C11B C12B C13B C8B . . . . 0.5(3) ?
    C9B C8B C13B C12B . . . . -0.7(3) ?
    C7B C8B C13B C12B . . . . 179.35(19) ?
loop_
    _geom_hbond_atom_site_label_D
    _geom_hbond_atom_site_label_H
    _geom_hbond_atom_site_label_A
    _geom_hbond_site_symmetry_A
    _geom_hbond_distance_DH
    _geom_hbond_distance_HA
    _geom_hbond_distance_DA
    _geom_hbond_angle_DHA
    _geom_hbond_publ_flag
    N1A H1NA O1A 1_555 0.82 1.95 2.598(2) 135 y
    N1B H1NB O1B 1_555 0.86 1.86 2.589(2) 141 y
    C5A H5A O1A 2_746 0.93 2.52 3.251(3) 136 y
    C5B H5B O1B 2_656 0.93 2.33 3.196(3) 154 y
    C11A H11A O3B 2_645 0.93 2.55 3.402(3) 153 y
    C11B H11B O3A 2_757 0.93 2.58 3.429(3) 153 y
_iucr_refine_instructions_details
;
TITL mo_lf8_0m in P2(1)/n  (RT)  New: P21/c
CELL  0.71073   13.4825   15.1586   16.1281    90.000   116.815    90.000
ZERR 1           0.0013    0.0015    0.0012     0.000     0.006     0.000
LATT   1
SYMM             - X ,    0.50000 + Y ,    0.50000 - Z
SFAC  C  H Cl  N  O
UNIT   112   88   8  32  32
TEMP    24
L.S. 10
FMAP 2 1 60
PLAN 20
ACTA
BOND $H
SIZE 0.177 0.185 0.422
BOND $H
DFIX 2.0 0.01 H14D H1NB
OMIT 0 2 0
CONF
WGHT    0.091600    0.289000
FVAR       0.22946
CL1A  3    0.836536    0.456294    0.390548    11.00000    0.09779    0.06483 =
         0.06899   -0.00787    0.03910   -0.00552
O1A   5    0.999974    0.979198    0.698233    11.00000    0.10486    0.04373 =
         0.07208    0.01221    0.02985    0.01495
O2A   5    1.065545    0.998611    0.845236    11.00000    0.08853    0.04632 =
         0.08202   -0.01560    0.04175    0.00048
O3A   5    1.220377    0.764095    1.058606    11.00000    0.15948    0.09442 =
         0.04683    0.00003    0.01985   -0.00042
O4A   5    1.181606    0.630476    1.011899    11.00000    0.12737    0.07218 =
         0.06910    0.02719    0.03012    0.00882
N1A   4    0.978773    0.822356    0.627192    11.00000    0.06736    0.04274 =
         0.04890    0.00125    0.02005    0.00474
AFIX   3
H1NA  2    0.958943    0.874436    0.620032    11.00000   -1.20000
AFIX   0
N2A   4    0.944829    0.760460    0.558563    11.00000    0.05911    0.05083 =
         0.04386    0.00029    0.01696    0.00226
N3A   4    1.039783    0.950516    0.777970    11.00000    0.05818    0.03932 =
         0.06574   -0.00082    0.02776    0.00258
N4A   4    1.180056    0.709175    0.997013    11.00000    0.07915    0.06867 =
         0.05219    0.01110    0.02402    0.00523
C1A   1    1.027142    0.796176    0.717456    11.00000    0.04723    0.04067 =
         0.04681    0.00134    0.01923    0.00060
C2A   1    1.058912    0.856471    0.792637    11.00000    0.04809    0.03464 =
         0.05289   -0.00071    0.02362    0.00069
C3A   1    1.108859    0.828294    0.883676    11.00000    0.04834    0.04784 =
         0.04854   -0.00542    0.02226   -0.00408
AFIX  43
H3A   2    1.129755    0.868544    0.932187    11.00000   -1.20000
AFIX   0
C4A   1    1.127121    0.739766    0.901298    11.00000    0.05367    0.04963 =
         0.04458    0.00392    0.01985   -0.00038
C5A   1    1.098067    0.678832    0.829818    11.00000    0.06664    0.03630 =
         0.05822    0.00415    0.02330    0.00010
AFIX  43
H5A   2    1.112363    0.619184    0.843473    11.00000   -1.20000
AFIX   0
C6A   1    1.048982    0.706137    0.740321    11.00000    0.06571    0.03686 =
         0.05036   -0.00353    0.01992   -0.00025
AFIX  43
H6A   2    1.029272    0.664710    0.692979    11.00000   -1.20000
AFIX   0
C7A   1    0.903490    0.788399    0.474431    11.00000    0.04975    0.05635 =
         0.05116    0.00772    0.02004    0.00539
C8A   1    0.865853    0.718396    0.401847    11.00000    0.04411    0.06494 =
         0.04424    0.00606    0.01924    0.00633
C9A   1    0.870827    0.630029    0.426982    11.00000    0.05063    0.06459 =
         0.04082    0.00083    0.01933    0.00078
AFIX  43
H9A   2    0.899267    0.614319    0.489252    11.00000   -1.20000
AFIX   0
C10A  1    0.833465    0.566177    0.359239    11.00000    0.05032    0.06682 =
         0.05054   -0.00144    0.02314    0.00144
C11A  1    0.790916    0.586810    0.265715    11.00000    0.05214    0.09001 =
         0.04671   -0.01091    0.02054   -0.00025
AFIX  43
H11A  2    0.765121    0.542760    0.220766    11.00000   -1.20000
AFIX   0
C12A  1    0.787766    0.673577    0.241087    11.00000    0.06158    0.09875 =
         0.03935    0.00603    0.01939    0.00847
AFIX  43
H12A  2    0.760999    0.688500    0.178748    11.00000   -1.20000
AFIX   0
C13A  1    0.823991    0.739547    0.307923    11.00000    0.06042    0.07508 =
         0.04586    0.01242    0.02140    0.00894
AFIX  43
H13A  2    0.820327    0.798237    0.289965    11.00000   -1.20000
AFIX   0
C14A  1    0.891598    0.884204    0.447238    11.00000    0.12220    0.06167 =
         0.06135    0.01300    0.03311    0.00935
AFIX 137
H14A  2    0.956341    0.915940    0.489549    11.00000   -1.50000
H14B  2    0.826954    0.908167    0.449502    11.00000   -1.50000
H14C  2    0.883912    0.889636    0.385313    11.00000   -1.50000
AFIX   0
CL1B  3    0.609938    1.290990    1.101264    11.00000    0.10187    0.06638 =
         0.06991   -0.00060    0.04155    0.01745
O1B   5    0.584752    0.775729    0.806965    11.00000    0.09258    0.04259 =
         0.06949    0.00995    0.03639    0.00502
O2B   5    0.516447    0.755012    0.660034    11.00000    0.13018    0.04401 =
         0.07604   -0.01445    0.03960    0.00239
O3B   5    0.353815    0.984739    0.442603    11.00000    0.15880    0.08773 =
         0.04310    0.00195    0.03291    0.01471
O4B   5    0.324987    1.111273    0.488254    11.00000    0.16220    0.07776 =
         0.06446    0.02135    0.03112    0.03736
N1B   4    0.588119    0.930999    0.875118    11.00000    0.06031    0.04194 =
         0.04547   -0.00006    0.02458   -0.00158
AFIX   3
H1NB  2    0.600149    0.875009    0.879588    11.00000   -1.20000
AFIX   0
N2B   4    0.605884    0.991632    0.943098    11.00000    0.05310    0.04745 =
         0.04453   -0.00069    0.02452   -0.00531
N3B   4    0.538297    0.803056    0.726400    11.00000    0.06848    0.03948 =
         0.06057   -0.00321    0.03069   -0.00290
N4B   4    0.363519    1.036941    0.503422    11.00000    0.09720    0.06653 =
         0.04864    0.00987    0.02733    0.00511
C1B   1    0.537256    0.955924    0.784815    11.00000    0.04857    0.04144 =
         0.04520    0.00023    0.02599   -0.00511
C2B   1    0.511126    0.896013    0.710622    11.00000    0.05167    0.03478 =
         0.05040   -0.00173    0.02606   -0.00476
C3B   1    0.455511    0.922473    0.618804    11.00000    0.06364    0.04521 =
         0.04704   -0.00490    0.02840   -0.00595
AFIX  43
H3B   2    0.439432    0.882236    0.570896    11.00000   -1.20000
AFIX   0
C4B   1    0.424770    1.008606    0.599949    11.00000    0.06626    0.04761 =
         0.04252    0.00278    0.02566   -0.00200
C5B   1    0.450361    1.070265    0.670447    11.00000    0.07747    0.03875 =
         0.05624    0.00647    0.03314    0.00160
AFIX  43
H5B   2    0.429286    1.128874    0.655915    11.00000   -1.20000
AFIX   0
C6B   1    0.506333    1.044640    0.760780    11.00000    0.07075    0.03863 =
         0.04813   -0.00333    0.03013   -0.00313
AFIX  43
H6B   2    0.524545    1.086472    0.807581    11.00000   -1.20000
AFIX   0
C7B   1    0.648831    0.963817    1.027189    11.00000    0.04595    0.05261 =
         0.04482    0.00455    0.02022   -0.00422
C8B   1    0.665186    1.032723    1.098121    11.00000    0.04399    0.05779 =
         0.04191    0.00194    0.02043   -0.00656
C9B   1    0.633159    1.119359    1.070651    11.00000    0.04998    0.06206 =
         0.03923    0.00248    0.01996   -0.00087
AFIX  43
H9B   2    0.601469    1.134256    1.008005    11.00000   -1.20000
AFIX   0
C10B  1    0.648374    1.183176    1.136267    11.00000    0.05082    0.06265 =
         0.05134   -0.00217    0.02577   -0.00093
C11B  1    0.696115    1.163704    1.229831    11.00000    0.05979    0.07635 =
         0.04580   -0.00900    0.02838   -0.00607
AFIX  43
H11B  2    0.706806    1.207531    1.273418    11.00000   -1.20000
AFIX   0
C12B  1    0.727485    1.078294    1.257204    11.00000    0.06550    0.08704 =
         0.03781    0.00286    0.02434   -0.00713
AFIX  43
H12B  2    0.759512    1.063988    1.320010    11.00000   -1.20000
AFIX   0
C13B  1    0.712008    1.013380    1.192501    11.00000    0.06032    0.06639 =
         0.04505    0.00827    0.02404   -0.00263
AFIX  43
H13B  2    0.733235    0.955745    1.212331    11.00000   -1.20000
AFIX   0
C14B  1    0.681973    0.869885    1.056886    11.00000    0.09492    0.05794 =
         0.05195    0.00767    0.02283    0.00588
AFIX 137
H14D  2    0.641327    0.831089    1.005588    11.00000   -1.50000
H14E  2    0.665550    0.855681    1.107391    11.00000   -1.50000
H14F  2    0.760190    0.862948    1.076628    11.00000   -1.50000
HKLF 4 1  1.0000  0.0000  0.0000  0.0000 -1.0000  0.0000 -1.0000  0.0000 -1.0000
REM  mo_lf8_0m in P2(1)/n  (RT)  New: P21/c
REM R1 =  0.0508 for   4617 Fo > 4sig(Fo)  and  0.1056 for all   8629 data
REM    417 parameters refined using      1 restraints
END
WGHT      0.0916      0.2889
REM Highest difference peak  0.346,  deepest hole -0.344,  1-sigma level  0.052
Q1    1   0.8860  0.9181  0.4951  11.00000  0.05    0.26
Q2    1   0.7141  0.8356  1.0178  11.00000  0.05    0.26
Q3    1   0.8790  0.7471  0.4385  11.00000  0.05    0.23
Q4    1   0.5278  0.9251  0.7430  11.00000  0.05    0.22
Q5    1   0.8526  0.6758  0.4024  11.00000  0.05    0.22
Q6    1   0.4075  1.0155  0.5573  11.00000  0.05    0.21
Q7    1   1.0436  0.8278  0.7579  11.00000  0.05    0.20
Q8    1   1.0492  0.7427  0.7343  11.00000  0.05    0.20
Q9    1   0.6456  1.0012  1.0638  11.00000  0.05    0.20
Q10   1   0.5383  1.2783  1.0600  11.00000  0.05    0.20
Q11   1   0.6784  1.1764  1.1769  11.00000  0.05    0.19
Q12   1   0.5146  1.0027  0.7647  11.00000  0.05    0.19
Q13   1   0.8476  0.5956  0.3960  11.00000  0.05    0.19
Q14   1   0.6367  1.0730  1.0880  11.00000  0.05    0.18
Q15   1   0.4908  1.0437  0.7191  11.00000  0.05    0.18
Q16   1   0.5909  0.8277  1.0253  11.00000  0.05    0.17
Q17   1   0.5484  1.1567  0.6742  11.00000  0.05    0.17
Q18   1   0.6855  1.0251  1.1370  11.00000  0.05    0.17
Q19   1   0.8626  0.7333  0.3644  11.00000  0.05    0.17
Q20   1   0.9161  0.7747  0.5193  11.00000  0.05    0.16
;
