# Supplementary material for: (E)-1-[1-(3-Chloro­phen­yl)ethyl­idene]-2-(2,4-dinitro­phen­yl)hydrazine
Source: Acta Crystallogr Sect E Struct Rep Online. 2012 Feb 17;68(Pt 3):o704–5. doi: 10.1107/S160053681200548X (PMC3295481; doi:10.1107/S160053681200548X)
Supplement: Supplementary file 2 [file e-68-0o704-Isup2.hkl]

# 
# h,k,l, Fc-squared, Fo-squared, sigma(Fo-squared) and status flag 
# 
data_I
_shelx_title ' mo_lf8_0m in P2(1)/n  (RT)  New: P21/c' 
_shelx_refln_list_code          4 
_shelx_F_calc_maximum      437.70 
_exptl_crystal_F_000      1376.00 
_reflns_d_resolution_high  0.7089 
 
loop_ 
 _symmetry_equiv_pos_as_xyz 
 'x, y, z' 
 '-x, y+1/2, -z+1/2' 
 '-x, -y, -z' 
 'x, -y-1/2, z-1/2' 
 
_cell_length_a    13.4825 
_cell_length_b    15.1586 
_cell_length_c    16.1281 
_cell_angle_alpha  90.000 
_cell_angle_beta  116.815 
_cell_angle_gamma  90.000 
 
_shelx_F_squared_multiplier     1.000 
 
loop_ 
 _refln_index_h 
 _refln_index_k 
 _refln_index_l 
 _refln_F_squared_calc 
 _refln_F_squared_meas 
 _refln_F_squared_sigma 
 _refln_observed_status 
   1   0   0      258.74      237.80      4.12 o 
   2   0   0    11916.49    11866.67    130.09 o 
   3   0   0      372.96      392.09      6.09 o 
   4   0   0    11505.70    11139.22    108.42 o 
   5   0   0     2128.61     1948.62     23.76 o 
   6   0   0     2766.12     2782.38     30.52 o 
   7   0   0      148.04      164.09      7.38 o 
   8   0   0       35.25       29.71      4.06 o 
   9   0   0      401.73      462.05     16.63 o 
  10   0   0        7.65        8.19      4.82 o 
  11   0   0        2.59       -3.60      4.44 o 
  12   0   0       86.32       93.10      8.23 o 
  13   0   0       48.77       15.69     10.68 o 
  14   0   0        9.54       10.03      8.34 o 
  15   0   0        0.05        2.00     11.77 o 
  16   0   0       13.54       -0.40     12.80 o 
   1   1   0     1830.70     1866.64     20.54 o 
   2   1   0        1.09        3.80      0.93 o 
   3   1   0      205.70      183.08      3.78 o 
   4   1   0     1734.44     1842.03     17.05 o 
   5   1   0     1319.12      668.89     19.81 o 
   6   1   0     2285.13     2403.12     19.01 o 
   7   1   0      438.62      418.79      6.01 o 
   8   1   0      366.44      341.08      5.88 o 
   9   1   0        7.85       10.21      2.79 o 
  10   1   0       99.50       97.03      4.78 o 
  11   1   0       14.03       13.41      3.69 o 
  12   1   0       26.04       30.89      4.82 o 
  13   1   0        1.13        3.49      4.89 o 
  14   1   0        5.06        8.22      6.96 o 
  15   1   0       16.03        5.06      6.65 o 
  16   1   0        6.93        0.23      6.98 o 
   1   2   0    11806.71    12008.87    134.54 o 
   2   2   0      286.56      320.20     11.79 o 
   3   2   0     4268.05     4634.38     38.60 o 
   4   2   0      221.10      213.79      3.57 o 
   5   2   0        1.05        7.03      1.48 o 
   6   2   0     1579.45     1600.68     14.93 o 
   7   2   0      127.88      107.72      3.67 o 
   8   2   0      111.57      132.58      3.99 o 
   9   2   0       51.16       53.34      3.43 o 
  10   2   0      227.80      195.49      5.56 o 
  11   2   0       85.76       91.80      5.74 o 
  12   2   0      144.36      156.21      7.18 o 
  13   2   0        7.72        1.99      4.86 o 
  14   2   0       24.88       21.40      6.37 o 
  15   2   0        0.60        3.17      6.72 o 
  16   2   0       14.17       20.28     11.38 o 
   1   3   0     2536.37     2518.72     42.04 o 
   2   3   0     4734.85     4896.53     49.40 o 
   3   3   0       69.38       73.85      4.37 o 
   4   3   0       58.46       67.77      2.67 o 
   5   3   0      561.98      553.64      7.88 o 
   6   3   0      412.14      375.75      6.84 o 
   7   3   0     1028.40     1014.72     13.24 o 
   8   3   0      154.89      156.30      5.70 o 
   9   3   0       21.81       15.09      3.39 o 
  10   3   0      243.34      239.05      7.18 o 
  11   3   0      175.84      173.59      7.12 o 
  12   3   0        4.21        1.79      4.11 o 
  13   3   0        3.43        3.83      6.53 o 
  14   3   0        2.23        7.17      5.33 o 
  15   3   0        3.41       -1.28      6.58 o 
  16   3   0        0.13       14.55     19.69 o 
   0   4   0    27150.53    27539.63    666.62 o 
   1   4   0      318.38      353.20      8.24 o 
   2   4   0     5325.42     5768.16     71.64 o 
   3   4   0      158.86      172.22      5.60 o 
   5   4   0     3213.59     3132.43     27.64 o 
   6   4   0       38.89       33.37      2.42 o 
   7   4   0       24.76       26.72      2.68 o 
   8   4   0        0.18       -0.63      2.65 o 
   9   4   0      443.37      460.86     10.59 o 
  10   4   0       22.20       22.14      4.32 o 
  11   4   0        4.43        4.46      3.39 o 
  12   4   0       30.71       28.04      4.64 o 
  13   4   0        1.04       -4.80      4.80 o 
  14   4   0        9.91       19.30      6.03 o 
  15   4   0        5.18        0.34      6.90 o 
  16   4   0        6.18      -10.32     20.12 o 
   1   5   0       98.37       99.38      6.94 o 
   2   5   0     2026.16     1955.61     31.81 o 
   3   5   0     5201.53     5736.93    107.09 o 
   4   5   0      140.56      130.31      4.44 o 
   5   5   0      378.88      337.42     12.32 o 
   6   5   0       29.79       36.38      3.20 o 
   7   5   0       91.53       97.70      4.40 o 
   8   5   0      272.53      296.85      6.90 o 
   9   5   0      157.79      152.15      7.49 o 
  10   5   0      205.27      184.19     10.36 o 
  11   5   0       14.11        2.26      4.69 o 
  12   5   0       10.72        8.42      5.04 o 
  13   5   0        9.12       10.55      5.52 o 
  14   5   0        1.25       -4.18      5.50 o 
  15   5   0        1.01       -5.66      6.87 o 
  16   5   0       21.66       19.85      8.75 o 
   0   6   0        4.74        2.52      3.10 o 
   1   6   0     3066.67     1579.90     48.63 o 
   2   6   0        5.41        1.12      0.97 o 
   3   6   0    13602.13    15349.27    174.02 o 
   4   6   0      742.57      751.81     10.18 o 
   5   6   0        4.75        3.84      1.81 o 
   6   6   0        2.24        0.48      2.44 o 
   7   6   0      114.70      119.08      5.31 o 
   8   6   0       20.14       24.05      3.89 o 
   9   6   0      116.81      112.43      7.13 o 
  10   6   0       65.45       66.12      6.35 o 
  11   6   0       22.32       15.81      5.26 o 
  12   6   0        0.32       -2.21      4.63 o 
  13   6   0        3.42        5.95      5.51 o 
  14   6   0        0.15        0.65      5.69 o 
  15   6   0        2.32        1.72      6.85 o 
  16   6   0        1.25        3.29      9.10 o 
   1   7   0     3840.08     3816.64     55.89 o 
   2   7   0     2028.67     2135.87     25.47 o 
   3   7   0      944.87      951.26     11.44 o 
   4   7   0     1945.34     2282.34     25.08 o 
   5   7   0      588.66      644.62     10.21 o 
   6   7   0      129.94      133.15      6.47 o 
   7   7   0      434.64      449.72     10.35 o 
   8   7   0       96.84       97.18      5.42 o 
   9   7   0       90.78       94.00      5.85 o 
  10   7   0        0.19        5.05      4.30 o 
  11   7   0        6.24       11.17      5.08 o 
  12   7   0       10.24       16.42      5.82 o 
  13   7   0       39.13       43.80     10.86 o 
  14   7   0       10.66        3.01      5.82 o 
  15   7   0        2.07       12.99      7.09 o 
  16   7   0       15.34       15.19      9.14 o 
   0   8   0        5.13        5.74      2.23 o 
   1   8   0       34.59       33.11      3.81 o 
   2   8   0      179.49      218.34      4.89 o 
   3   8   0      200.11      209.56      4.96 o 
   4   8   0      205.09      252.99      6.95 o 
   5   8   0      399.34      403.19     14.08 o 
   6   8   0       71.29       61.30      5.14 o 
   7   8   0       59.63       65.32      4.93 o 
   8   8   0        0.03       -0.14      3.37 o 
   9   8   0       31.33       30.04      4.40 o 
  10   8   0       45.36       40.85      5.09 o 
  11   8   0      129.50      141.50     10.37 o 
  12   8   0        0.26       -4.40      5.24 o 
  13   8   0        0.10       -6.77      6.77 o 
  14   8   0       33.99       27.86      6.74 o 
  15   8   0       15.20       32.70      9.89 o 
   1   9   0       33.60       46.70      2.47 o 
   2   9   0     1688.89     1696.93     21.52 o 
   3   9   0      759.01      742.60     10.54 o 
   4   9   0      449.75      460.99      8.27 o 
   5   9   0        0.10       -1.76      1.76 o 
   6   9   0       80.54       84.30      6.89 o 
   7   9   0      194.23      206.63      7.76 o 
   8   9   0        0.78        2.00      3.69 o 
   9   9   0      100.54      109.40      6.13 o 
  10   9   0        9.40        8.28      4.24 o 
  11   9   0       11.98        1.35      5.02 o 
  12   9   0       19.08       12.57      5.87 o 
  13   9   0        0.00        1.03      7.10 o 
  14   9   0        0.08       10.73      8.00 o 
  15   9   0        3.59       10.14      7.18 o 
   0  10   0       38.03       40.13      3.24 o 
   1  10   0      252.38      235.59      5.33 o 
   2  10   0      227.91      239.50      7.39 o 
   3  10   0     1541.92     1626.38     21.89 o 
   4  10   0       92.51       80.06      6.84 o 
   5  10   0      125.80      153.46      7.04 o 
   6  10   0      625.19      627.80     12.64 o 
   7  10   0        8.55       16.10      3.99 o 
   8  10   0       76.49       77.87      6.04 o 
   9  10   0        0.80       -1.72      4.11 o 
  10  10   0      200.72      199.04      9.98 o 
  11  10   0        8.41        7.51      4.68 o 
  12  10   0        8.58        8.05      5.53 o 
  13  10   0        1.35        6.82      6.08 o 
  14  10   0        0.03        2.49     14.12 o 
  15  10   0        0.19        4.04     14.02 o 
   1  11   0       73.63       61.32      3.33 o 
   2  11   0      188.63      166.99     17.98 o 
   3  11   0       21.61       17.55      3.49 o 
   4  11   0      204.84      205.02     11.19 o 
   5  11   0        4.43       12.92      3.96 o 
   6  11   0     1144.00     1065.60     34.22 o 
   7  11   0      135.87      141.40      7.16 o 
   8  11   0      311.99      367.80     11.06 o 
   9  11   0        3.38        1.37      4.36 o 
  10  11   0       25.85       31.21      5.82 o 
  11  11   0        8.16        1.69      6.85 o 
  12  11   0        0.24       -0.91      6.32 o 
  13  11   0        3.02       -0.09      6.35 o 
  14  11   0        2.78        4.58     11.73 o 
   0  12   0     1328.56     1318.11     28.67 o 
   1  12   0        2.45        4.66      4.57 o 
   2  12   0       14.13       10.82      3.68 o 
   3  12   0        2.13       -1.10      2.86 o 
   4  12   0      689.28      746.47     15.06 o 
   5  12   0      167.05      187.66     17.64 o 
   6  12   0      573.14      591.38     15.71 o 
   7  12   0       24.74       19.83      8.33 o 
   8  12   0       35.34       27.43      4.88 o 
   9  12   0       63.93       75.88      6.80 o 
  10  12   0       80.78       68.59      7.00 o 
  11  12   0        0.05        0.80      5.78 o 
  12  12   0        0.14       -5.53      5.56 o 
  13  12   0        0.19       -5.25      8.20 o 
  14  12   0        5.44       11.76      9.72 o 
   1  13   0        6.04        5.17      4.03 o 
   2  13   0        0.89       -2.87      3.62 o 
   3  13   0       25.29       29.66      6.59 o 
   4  13   0       58.33       70.65      5.49 o 
   5  13   0      154.44      120.14      8.51 o 
   6  13   0     1258.61     1329.05     31.88 o 
   7  13   0      155.99      138.64      9.45 o 
   8  13   0      259.82      259.95     15.27 o 
   9  13   0       18.66       22.34      5.43 o 
  10  13   0       35.55       36.30      6.17 o 
  11  13   0        2.56        8.37      5.69 o 
  12  13   0       14.55       11.37      6.35 o 
  13  13   0        0.11        2.40      8.67 o 
   0  14   0        0.43        1.53      4.09 o 
   1  14   0       33.00       46.10      5.44 o 
   2  14   0       29.10       28.87      4.98 o 
   3  14   0       44.92       34.37      4.37 o 
   4  14   0       77.51       61.92      5.46 o 
   5  14   0      412.41      421.33     13.16 o 
   6  14   0      903.63      976.71     22.07 o 
   7  14   0      169.34      152.92      9.97 o 
   8  14   0      128.60      101.46      9.16 o 
   9  14   0       62.79       38.32      5.95 o 
  10  14   0        0.53        2.36      5.28 o 
  11  14   0       14.84        9.77      5.91 o 
  12  14   0        4.08       -0.09      7.80 o 
   1  15   0        1.91       -1.33      7.47 o 
   2  15   0      141.43      134.42     18.21 o 
   3  15   0        5.56        7.74      3.62 o 
   4  15   0       61.14       41.94      5.10 o 
   5  15   0      205.54      192.22     12.02 o 
   6  15   0        1.67       -1.14      4.43 o 
   7  15   0      110.78       92.36     11.96 o 
   8  15   0        0.20       -5.13      5.13 o 
   9  15   0        2.08        4.26      5.93 o 
  10  15   0       15.85       16.76      5.50 o 
  11  15   0        3.55        5.81      5.81 o 
  12  15   0        6.98        1.58      6.89 o 
   0  16   0       66.16       33.75     12.43 o 
   1  16   0        4.99        7.01      4.67 o 
   2  16   0       35.98       33.39      4.77 o 
   3  16   0       16.52        8.92      3.98 o 
   4  16   0        1.17        2.44      3.84 o 
   5  16   0        7.30       15.61      5.10 o 
   6  16   0       12.97        1.99      4.85 o 
   7  16   0        2.46       -0.52      9.71 o 
   8  16   0        4.03        3.23      5.63 o 
   9  16   0        0.35        1.33      5.95 o 
  10  16   0        7.90        9.23      6.59 o 
  11  16   0        1.27       -5.55      5.55 o 
   1  17   0       12.87       21.95      5.70 o 
   2  17   0        5.73        3.27      3.87 o 
   3  17   0       21.13       27.48      4.93 o 
   4  17   0       66.65       75.64      6.86 o 
   5  17   0        0.07       -4.16      5.57 o 
   6  17   0        1.30        2.49      4.84 o 
   7  17   0        7.61        6.48      5.65 o 
   8  17   0       51.38       42.54     10.16 o 
   9  17   0        9.07       15.57      7.06 o 
  10  17   0        1.33        1.91      6.73 o 
   0  18   0        5.41       -7.75     11.07 o 
   1  18   0        0.94        2.33      5.12 o 
   2  18   0        0.28       -0.46      4.19 o 
   3  18   0        6.81        5.98      4.54 o 
   4  18   0       34.23       33.21      5.66 o 
   5  18   0        0.17       -4.68      4.99 o 
   6  18   0       35.01       44.03      9.47 o 
   7  18   0       10.77        4.20      6.45 o 
   8  18   0        1.31        1.51      5.81 o 
   9  18   0        1.82        9.79      6.78 o 
   1  19   0       24.40       17.64     10.66 o 
   2  19   0        6.15        7.93      5.02 o 
   3  19   0       39.31       43.67      6.25 o 
   4  19   0        9.15        7.98      5.57 o 
   5  19   0        0.24        1.99      5.12 o 
   6  19   0       26.34       26.80      6.85 o 
   7  19   0        1.49        6.35      7.41 o 
   0  20   0       10.08        3.38     12.55 o 
   1  20   0        0.00       -0.76      6.45 o 
   2  20   0       39.30       53.84      6.43 o 
   3  20   0       12.04       17.04      5.42 o 
   4  20   0       36.15       54.18      7.55 o 
   5  20   0        6.57       15.23      6.21 o 
   1  21   0        0.07       -5.33      5.33 o 
   2  21   0        0.66       -2.27      5.82 o 
   3  21   0        0.45       -3.27      7.31 o 
 -17   1   1        7.02       -3.61     14.36 o 
 -16   1   1        2.18       14.12      8.87 o 
 -15   1   1       22.68       16.94      6.59 o 
 -14   1   1        1.04       -5.72      5.72 o 
 -13   1   1       80.10       87.43      7.43 o 
 -12   1   1       29.41       14.52      4.36 o 
 -11   1   1        0.00       -2.84      3.14 o 
 -10   1   1      170.72      197.22      5.53 o 
  -9   1   1      227.40      219.77      5.87 o 
  -8   1   1       14.27       23.53      2.45 o 
  -7   1   1        1.44       -1.47      1.47 o 
  -6   1   1      497.64      507.10      8.40 o 
  -5   1   1     3009.35     3107.76     27.42 o 
  -4   1   1    34926.07    35904.98    293.68 o 
  -3   1   1      108.04       93.93      2.97 o 
  -2   1   1       18.06       -1.22      1.22 o 
  -1   1   1      918.66      897.20      9.47 o 
   0   1   1     1209.98     1144.08     12.94 o 
   1   1   1      586.27      569.26      5.53 o 
   2   1   1     7760.80     7859.75     59.89 o 
   3   1   1      293.90      249.04      3.99 o 
   4   1   1     5315.13     5277.88     52.30 o 
   5   1   1     1642.93     1694.20     14.85 o 
   6   1   1        1.05        4.76      1.71 o 
   7   1   1       25.03       19.18      2.30 o 
   8   1   1        4.16        1.97      2.14 o 
   9   1   1      330.71      349.75      7.55 o 
  10   1   1        4.48       -0.20      3.21 o 
  11   1   1      169.32      168.94      6.36 o 
  12   1   1      151.85      156.18      8.04 o 
  13   1   1       60.70       75.74      6.68 o 
  14   1   1        0.02       -7.62      9.12 o 
  15   1   1        0.08       -6.02      6.02 o 
  16   1   1        6.68      -12.81     12.81 o 
 -17   2   1        0.69       -1.97     12.90 o 
 -16   2   1       19.63        3.66      8.96 o 
 -15   2   1       12.29       19.48      7.24 o 
 -14   2   1       26.63       28.55      5.61 o 
 -13   2   1       11.96        2.53      4.40 o 
 -12   2   1       15.26       14.58      4.25 o 
 -11   2   1       32.00       34.21      4.67 o 
 -10   2   1        5.18        3.29      3.07 o 
  -9   2   1      210.22      217.79      6.91 o 
  -8   2   1      369.91      384.06      7.98 o 
  -7   2   1       34.70       28.47      2.26 o 
  -6   2   1      187.72      210.81      4.29 o 
  -5   2   1      357.71      311.85      5.06 o 
  -4   2   1    16517.62    17003.75    137.49 o 
  -3   2   1     1252.32     1355.46     14.89 o 
  -2   2   1      522.68      352.37      3.91 o 
  -1   2   1       53.92       55.19      2.15 o 
   0   2   1    31752.81    31490.98    628.16 o 
   1   2   1       66.42       63.42      6.17 o 
   2   2   1       30.32       35.59      1.30 o 
   3   2   1       38.67       25.35      1.46 o 
   4   2   1       68.18       77.29      2.52 o 
   5   2   1       31.99       32.11      2.29 o 
   6   2   1       16.14       18.44      2.13 o 
   7   2   1       36.00       30.38      2.54 o 
   8   2   1       62.71       78.65      4.17 o 
   9   2   1       22.47       21.06      3.05 o 
  10   2   1        0.82       -2.05      3.04 o 
  11   2   1        2.98        2.63      4.12 o 
  12   2   1      177.10      177.35      9.80 o 
  13   2   1        7.29        6.17      5.05 o 
  14   2   1        0.24       -5.09      5.09 o 
  15   2   1        0.31       -8.25      8.25 o 
  16   2   1        0.53       -6.87      9.29 o 
 -17   3   1        0.70       -3.65     12.78 o 
 -16   3   1       50.53       30.53     15.20 o 
 -15   3   1        0.92        1.80      5.39 o 
 -14   3   1        8.37        8.74      4.76 o 
 -13   3   1       62.96       63.20      5.65 o 
 -12   3   1       61.64       62.17      5.39 o 
 -11   3   1        0.37       -3.72      3.72 o 
 -10   3   1        3.22       -2.37      3.40 o 
  -9   3   1      593.30      543.23     10.08 o 
  -8   3   1      245.19      252.21      6.78 o 
  -7   3   1       18.97        6.74      2.51 o 
  -6   3   1       42.66       19.59      2.20 o 
  -5   3   1     1101.22     1036.43     12.58 o 
  -4   3   1       42.78       35.83      1.88 o 
  -3   3   1     6096.02     5899.29     52.50 o 
  -2   3   1        4.46        5.27      1.39 o 
  -1   3   1      856.75      876.93     18.74 o 
   0   3   1     8873.58     8817.83    140.99 o 
   1   3   1     5043.41     4809.02     65.09 o 
   2   3   1      135.21      158.46     12.80 o 
   3   3   1        0.77        3.29      1.50 o 
   4   3   1       31.35       34.18      1.91 o 
   5   3   1     5793.84     5556.57     47.11 o 
   6   3   1      367.21      358.67      5.48 o 
   7   3   1      105.06      131.16      4.00 o 
   8   3   1      132.03      152.68      5.78 o 
   9   3   1      455.15      457.50      9.88 o 
  10   3   1      171.18      155.08      6.33 o 
  11   3   1       61.90       66.97      5.37 o 
  12   3   1       38.10       34.32      6.25 o 
  13   3   1        0.00        1.84      4.80 o 
  14   3   1       74.88       65.71      8.23 o 
  15   3   1        3.15       -5.86      6.92 o 
  16   3   1        3.63       -6.39     14.74 o 
 -17   4   1        1.50        2.71     13.22 o 
 -16   4   1        0.19       -2.54     10.67 o 
 -15   4   1        0.24       -8.25      8.25 o 
 -14   4   1       12.90        9.91      5.49 o 
 -13   4   1        0.14       -1.11      5.58 o 
 -12   4   1       62.23       69.06      5.49 o 
 -11   4   1        0.20       -3.47      3.47 o 
 -10   4   1        3.64        7.27      3.93 o 
  -9   4   1      111.68      116.53      5.78 o 
  -8   4   1      663.24      711.24     10.92 o 
  -7   4   1       17.00       19.20      2.53 o 
  -6   4   1      762.55      867.26      9.98 o 
  -5   4   1     1150.99     1057.64     12.34 o 
  -4   4   1     1073.79     1025.58     11.96 o 
  -3   4   1     2035.89     1955.48     19.18 o 
  -2   4   1       26.73       33.96      2.30 o 
  -1   4   1     3792.77     3653.82     43.07 o 
   0   4   1       40.56       33.27      3.09 o 
   1   4   1     1790.05     1676.63     18.30 o 
   2   4   1       52.18       45.55      6.81 o 
   3   4   1     1063.46      967.84     13.76 o 
   4   4   1      763.89      711.64      9.74 o 
   5   4   1     2912.66     2784.05     26.99 o 
   6   4   1     1159.97     1133.41     13.95 o 
   7   4   1       84.37       82.22      4.05 o 
   8   4   1      287.38      273.37      7.86 o 
   9   4   1       73.50       80.05      5.23 o 
  10   4   1       73.95       83.98      4.92 o 
  11   4   1        1.60        3.01      3.38 o 
  12   4   1       26.31        7.98      6.15 o 
  13   4   1        0.95        2.27      6.95 o 
  14   4   1        7.06        2.53      6.70 o 
  15   4   1       15.75        7.36     11.46 o 
  16   4   1       13.64        6.69     11.16 o 
 -16   5   1        5.31       -1.85      8.13 o 
 -15   5   1        3.22        4.49      6.46 o 
 -14   5   1        5.11       -4.96      4.96 o 
 -13   5   1        6.95       11.46      5.19 o 
 -12   5   1       13.47        4.52      5.34 o 
 -11   5   1        0.33        4.05      3.77 o 
 -10   5   1      287.51      293.47      8.57 o 
  -9   5   1      226.70      257.87      7.90 o 
  -8   5   1       94.70      104.38      4.52 o 
  -7   5   1      105.15      105.93      3.82 o 
  -6   5   1       90.64      105.14      3.37 o 
  -5   5   1      623.33      511.60      9.30 o 
  -4   5   1      548.53      573.78      8.61 o 
  -3   5   1      402.00      372.97      9.91 o 
  -2   5   1     3081.14     2886.69     55.22 o 
  -1   5   1     1385.97     1333.47     62.33 o 
   0   5   1      445.03      364.19      6.96 o 
   1   5   1      523.65      561.92     10.10 o 
   2   5   1        0.02       -0.23      1.08 o 
   3   5   1     4383.51     4322.75     71.36 o 
   4   5   1     3328.51     3283.21     34.24 o 
   5   5   1     1954.25     2057.83     23.41 o 
   6   5   1       36.31       29.81      3.21 o 
   7   5   1       59.06       60.00      4.30 o 
   8   5   1      138.71      133.26     12.03 o 
   9   5   1        6.55        6.92      4.43 o 
  10   5   1        0.00       -3.70      5.20 o 
  11   5   1       19.64       26.30      4.78 o 
  12   5   1        7.24        8.60      6.65 o 
  13   5   1        1.98       -6.07      6.07 o 
  14   5   1        0.01       -6.32      6.32 o 
  15   5   1       61.02       65.89     15.22 o 
  16   5   1        8.81        0.11     10.54 o 
 -16   6   1       23.55       28.84      9.48 o 
 -15   6   1        6.14        6.56      6.78 o 
 -14   6   1       17.17       21.43      6.15 o 
 -13   6   1        2.34        7.91      5.19 o 
 -12   6   1        2.93        1.00      4.88 o 
 -11   6   1        9.45       10.35      4.84 o 
 -10   6   1        0.07       -2.72      4.08 o 
  -9   6   1      452.42      445.22     12.92 o 
  -8   6   1      208.84      244.46     11.20 o 
  -7   6   1     2778.84     2796.02     34.99 o 
  -6   6   1      247.43      243.40     12.79 o 
  -5   6   1      353.64      435.10      7.42 o 
  -4   6   1     2012.66     2092.03     21.36 o 
  -3   6   1        0.30        1.84      1.58 o 
  -2   6   1     9588.10     9635.25    163.04 o 
  -1   6   1       87.16       41.51      3.96 o 
   0   6   1      381.54      184.46     12.34 o 
   1   6   1       27.50       25.78      2.20 o 
   2   6   1     1973.64     2284.24     27.99 o 
   3   6   1     4736.20     4906.67     56.62 o 
   4   6   1     1037.33      893.11     12.64 o 
   5   6   1        8.31       11.49      2.39 o 
   6   6   1      290.00      294.67      7.11 o 
   7   6   1        3.58       -2.45      2.92 o 
   8   6   1       10.73       11.02      3.75 o 
   9   6   1      501.91      533.25     13.45 o 
  10   6   1       71.99       63.95      6.44 o 
  11   6   1       91.71       80.37      7.59 o 
  12   6   1       27.04       30.48      5.91 o 
  13   6   1        9.10       20.40      7.60 o 
  14   6   1       26.00       21.32      6.61 o 
  15   6   1        2.34       10.07     10.41 o 
 -16   7   1       12.96        9.28      7.43 o 
 -15   7   1        3.20       -1.33      6.60 o 
 -14   7   1        2.49       11.64      6.32 o 
 -13   7   1       51.10       58.93      9.82 o 
 -12   7   1        9.89        8.81      5.18 o 
 -11   7   1       39.80       34.31      5.85 o 
 -10   7   1      200.07      187.19      7.59 o 
  -9   7   1       77.53       84.16      5.45 o 
  -8   7   1       34.73       34.93      4.04 o 
  -7   7   1      229.41      223.49      8.32 o 
  -6   7   1      933.92     1007.66     15.91 o 
  -5   7   1      431.82      549.04     32.87 o 
  -4   7   1        2.26        2.96      2.01 o 
  -3   7   1      628.23      648.65     50.87 o 
  -2   7   1      791.17      777.76     15.58 o 
  -1   7   1     5671.97     6064.90     80.11 o 
   0   7   1     1659.60     1742.62     23.00 o 
   1   7   1     2760.46     3085.58     29.59 o 
   2   7   1      669.97      803.74      9.92 o 
   3   7   1     5205.47     5618.58     57.30 o 
   4   7   1      815.40      864.19     15.25 o 
   5   7   1      147.54      182.69      5.85 o 
   6   7   1      125.91      115.37      5.93 o 
   7   7   1      108.70       92.99      5.14 o 
   8   7   1      198.62      231.80     11.72 o 
   9   7   1      369.11      414.15     15.15 o 
  10   7   1        1.00       -0.28      4.61 o 
  11   7   1        0.17       -2.97      4.92 o 
  12   7   1      263.74      306.49     12.86 o 
  13   7   1        0.37        4.63      5.64 o 
  14   7   1       55.74       51.28      7.55 o 
  15   7   1        0.09      -10.10     10.10 o 
 -16   8   1        3.02        1.57      8.19 o 
 -15   8   1        1.32        4.98      7.02 o 
 -14   8   1       19.56       26.54      8.44 o 
 -13   8   1       34.90       32.38      7.96 o 
 -12   8   1       99.43      106.80      8.21 o 
 -11   8   1        1.70       -3.24      4.69 o 
 -10   8   1        0.93       -0.47      3.73 o 
  -9   8   1       38.24       40.33      4.48 o 
  -8   8   1      499.54      510.99     11.94 o 
  -7   8   1        2.78        1.78      2.08 o 
  -6   8   1       61.23       68.87      4.60 o 
  -5   8   1      207.06      242.38     10.54 o 
  -4   8   1     1234.51     1349.91     49.58 o 
  -3   8   1     6698.40     7179.35     85.25 o 
  -2   8   1      121.48      113.53      6.24 o 
  -1   8   1     3955.95     4455.01     60.46 o 
   0   8   1        0.03        1.85      1.87 o 
   1   8   1      122.11      137.30      4.53 o 
   2   8   1       38.07       34.28      2.21 o 
   3   8   1      991.55     1098.45     14.22 o 
   4   8   1     1143.87     1150.01     16.32 o 
   5   8   1      291.35      288.12      7.17 o 
   6   8   1      201.04      203.07      7.04 o 
   7   8   1       16.81       24.60      3.76 o 
   8   8   1      529.29      532.70     11.21 o 
   9   8   1       19.73       24.06      4.42 o 
  10   8   1        4.35       -2.01      4.63 o 
  11   8   1        0.63       -2.83      5.45 o 
  12   8   1       20.85       22.34      6.39 o 
  13   8   1        4.99       -2.41      6.51 o 
  14   8   1        2.60        2.76      6.09 o 
  15   8   1        6.41        5.43      9.10 o 
 -15   9   1        1.72       10.81      7.38 o 
 -14   9   1       12.07        8.34      9.08 o 
 -13   9   1        2.25        3.95      8.22 o 
 -12   9   1      124.15      120.41      8.74 o 
 -11   9   1        5.60        3.14      4.39 o 
 -10   9   1       11.28       10.54      5.48 o 
  -9   9   1       36.38       45.04      5.21 o 
  -8   9   1       57.25       71.53      5.43 o 
  -7   9   1       91.15       85.19      5.50 o 
  -6   9   1      109.00      116.03      6.27 o 
  -5   9   1        2.35       -2.47      2.61 o 
  -4   9   1      737.18      813.86     11.35 o 
  -3   9   1     1006.96     1037.54     17.04 o 
  -2   9   1      757.30      746.79     18.94 o 
  -1   9   1       47.31       59.96      4.91 o 
   0   9   1     2643.26     2864.63     36.68 o 
   1   9   1       57.58       57.32      3.33 o 
   2   9   1     1176.37     1040.37     12.59 o 
   3   9   1        0.26        0.93      1.76 o 
   4   9   1      467.48      453.70     15.01 o 
   5   9   1        5.56        1.62      3.60 o 
   6   9   1      168.06      173.40     10.46 o 
   7   9   1       24.81       22.84      4.26 o 
   8   9   1       26.02       25.69      4.10 o 
   9   9   1        0.16       -0.15      3.91 o 
  10   9   1       19.41       16.80      4.89 o 
  11   9   1       12.04       26.21      7.03 o 
  12   9   1        7.88       -5.65      6.56 o 
  13   9   1       33.27       18.81      8.17 o 
  14   9   1       49.84       72.33      8.08 o 
  15   9   1       24.28        4.62     12.37 o 
 -15  10   1        4.04        5.57      9.26 o 
 -14  10   1        6.47       10.51     13.44 o 
 -13  10   1        7.64        0.97      5.72 o 
 -12  10   1        0.01       -5.96      5.96 o 
 -11  10   1       26.49       33.70      5.93 o 
 -10  10   1       76.51       82.26      6.88 o 
  -9  10   1       10.67        9.05      4.44 o 
  -8  10   1       36.34       33.87      4.63 o 
  -7  10   1       46.21       47.56      4.68 o 
  -6  10   1        0.90        3.06      3.18 o 
  -5  10   1       30.76       27.95      3.58 o 
  -4  10   1      145.76      127.55     10.37 o 
  -3  10   1       12.86       10.42      2.92 o 
  -2  10   1      809.38      785.98     20.45 o 
  -1  10   1        0.62        0.21      2.18 o 
   0  10   1       92.88      117.99      9.84 o 
   1  10   1      106.79      112.33      4.15 o 
   2  10   1      477.52      513.13      9.20 o 
   3  10   1       71.28       70.93      6.17 o 
   4  10   1        3.75       -1.51      1.97 o 
   5  10   1      278.49      319.92     14.06 o 
   6  10   1        0.70        1.16      5.09 o 
   7  10   1        3.23       -2.36      3.53 o 
   8  10   1       49.42       47.49      5.37 o 
   9  10   1       27.87       17.68      5.17 o 
  10  10   1       13.60       13.65      4.81 o 
  11  10   1       52.64       63.58      7.63 o 
  12  10   1        0.04       -1.16      7.07 o 
  13  10   1        0.03       -3.05      7.21 o 
  14  10   1        3.18       14.11      7.67 o 
 -14  11   1        2.17        2.91      8.95 o 
 -13  11   1        0.00      -10.29     13.79 o 
 -12  11   1        3.52        0.07      5.38 o 
 -11  11   1       10.81        2.27      5.05 o 
 -10  11   1      138.96      134.51      8.88 o 
  -9  11   1       25.99       24.49      4.96 o 
  -8  11   1       40.07       54.64      5.51 o 
  -7  11   1      101.25      100.88      6.10 o 
  -6  11   1        0.72        3.63      3.26 o 
  -5  11   1       59.65       68.27      5.06 o 
  -4  11   1      352.67      349.89     10.78 o 
  -3  11   1       26.27       44.81      7.66 o 
  -2  11   1       62.32       46.06     10.50 o 
  -1  11   1      386.88      399.61     13.14 o 
   0  11   1      376.32      367.19      8.00 o 
   1  11   1      313.99      312.95     10.36 o 
   2  11   1       27.09       31.07      4.44 o 
   3  11   1      341.24      350.72     10.13 o 
   4  11   1      532.49      539.25     13.56 o 
   5  11   1       21.57       22.78      5.57 o 
   6  11   1     1091.23     1130.93     23.36 o 
   7  11   1       78.56       81.08      6.07 o 
   8  11   1       89.43       75.79      8.54 o 
   9  11   1       16.68        8.35      4.65 o 
  10  11   1       13.89       -2.24      6.47 o 
  11  11   1        8.13        7.55      4.93 o 
  12  11   1        2.85        0.63      5.88 o 
  13  11   1        0.06       -7.21      7.21 o 
  14  11   1        2.57        5.38     14.25 o 
 -14  12   1        0.83       14.77     12.44 o 
 -13  12   1        4.59       -2.68      7.71 o 
 -12  12   1        0.22       -0.52      5.48 o 
 -11  12   1        3.82       -3.28      4.93 o 
 -10  12   1      111.90      111.98      7.99 o 
  -9  12   1       29.06       33.24      5.35 o 
  -8  12   1      206.51      203.31      8.70 o 
  -7  12   1        3.23        8.67      3.75 o 
  -6  12   1       76.39       79.36      6.56 o 
  -5  12   1       95.11       89.50      5.75 o 
  -4  12   1      159.66      171.37      6.85 o 
  -3  12   1       71.24       79.77      5.08 o 
  -2  12   1        1.89        2.83      2.98 o 
  -1  12   1       53.12       62.17      3.95 o 
   0  12   1        5.15        8.27      3.66 o 
   1  12   1      330.74      355.80     14.64 o 
   2  12   1       80.42       75.38      6.57 o 
   3  12   1        0.93        9.78      3.53 o 
   4  12   1      470.99      539.20     16.20 o 
   5  12   1        6.67       14.16      4.67 o 
   6  12   1      588.70      637.13     20.55 o 
   7  12   1        3.40        2.54      6.02 o 
   8  12   1       56.05       48.74      5.68 o 
   9  12   1       60.88       66.91      6.70 o 
  10  12   1        4.71       -4.87      4.87 o 
  11  12   1        2.21       -5.04      5.04 o 
  12  12   1        5.16       -2.06      6.83 o 
  13  12   1        0.43        4.15     11.66 o 
 -13  13   1        8.00       -6.65      9.87 o 
 -12  13   1       10.45        2.34      5.71 o 
 -11  13   1       10.08        6.42      9.58 o 
 -10  13   1      393.21      433.04     15.50 o 
  -9  13   1       62.26       56.12      6.29 o 
  -8  13   1       80.55       98.68      6.93 o 
  -7  13   1      174.16      187.12     14.02 o 
  -6  13   1       15.70       15.28      5.21 o 
  -5  13   1      130.01      121.48      8.90 o 
  -4  13   1        0.46       -1.34      2.83 o 
  -3  13   1        4.55        5.07      2.90 o 
  -2  13   1       48.52       43.90      5.25 o 
  -1  13   1        0.06       -0.79      2.84 o 
   0  13   1        0.02       -0.06      2.68 o 
   1  13   1       73.28       60.75      9.05 o 
   2  13   1       46.79       55.09      4.79 o 
   3  13   1      148.91      162.42      7.75 o 
   4  13   1        2.86        6.17      4.36 o 
   5  13   1      312.25      323.48     16.08 o 
   6  13   1      517.72      521.58     17.80 o 
   7  13   1       77.39       69.54      7.71 o 
   8  13   1        8.03       -0.85      5.25 o 
   9  13   1        0.05       -6.22      6.22 o 
  10  13   1        1.22       -4.28      5.05 o 
  11  13   1        0.33       -5.09      5.09 o 
  12  13   1        2.52       -5.46      6.83 o 
  13  13   1        0.35       -6.96      6.96 o 
 -13  14   1        1.16       -8.34      8.34 o 
 -12  14   1        6.27        6.97      6.79 o 
 -11  14   1        0.41       -3.79      5.04 o 
 -10  14   1       83.94       88.60      7.74 o 
  -9  14   1       82.86       83.84      7.51 o 
  -8  14   1        2.17       11.66      5.62 o 
  -7  14   1        5.13        6.29      4.95 o 
  -6  14   1       20.45       24.78      5.22 o 
  -5  14   1       29.37       27.54      4.43 o 
  -4  14   1       18.86       24.22      4.06 o 
  -3  14   1       20.42       18.24      3.66 o 
  -2  14   1       13.02       11.97      3.85 o 
  -1  14   1        2.07        0.72      3.26 o 
   0  14   1      286.43      311.69     10.27 o 
   1  14   1        0.34        0.40      3.72 o 
   2  14   1       23.84       14.84      3.89 o 
   3  14   1       18.37       15.81      3.94 o 
   4  14   1        5.74       14.65      4.80 o 
   5  14   1       51.36       45.54      6.04 o 
   6  14   1        5.38        6.57      5.00 o 
   7  14   1        6.17        5.22      5.05 o 
   8  14   1        0.02       -1.44      5.34 o 
   9  14   1        1.15       -5.61      5.61 o 
  10  14   1       31.10       24.52      6.20 o 
  11  14   1        0.87       -5.64      5.64 o 
  12  14   1        7.82       -2.82      5.82 o 
 -12  15   1        2.82        0.62      6.47 o 
 -11  15   1       38.83       24.41      6.49 o 
 -10  15   1        4.84        4.83      5.24 o 
  -9  15   1       30.69       31.31      7.10 o 
  -8  15   1        2.75       -2.34     11.56 o 
  -7  15   1       40.17       50.05      8.38 o 
  -6  15   1        5.68       14.70      4.97 o 
  -5  15   1      301.29      269.61     14.52 o 
  -4  15   1       40.97       38.50      4.84 o 
  -3  15   1       12.07       11.41      4.98 o 
  -2  15   1        8.68        5.47      5.49 o 
  -1  15   1        1.51        0.74      6.08 o 
   0  15   1        9.80       12.05      3.49 o 
   1  15   1      122.24      105.32      8.19 o 
   2  15   1      248.15      265.22      9.31 o 
   3  15   1      108.97       94.14      6.43 o 
   4  15   1        0.52       -2.65      4.01 o 
   5  15   1       21.60        7.15      7.29 o 
   6  15   1       13.14       12.55      5.30 o 
   7  15   1       77.43       66.57      7.76 o 
   8  15   1        1.72        8.94      5.85 o 
   9  15   1        1.76       -2.58      5.71 o 
  10  15   1        1.41       -5.71      5.71 o 
  11  15   1       17.74       15.65      8.63 o 
 -11  16   1        1.17       -0.22      6.11 o 
 -10  16   1        9.12        5.68      8.41 o 
  -9  16   1       15.38       19.87     10.94 o 
  -8  16   1        8.12        0.55      5.44 o 
  -7  16   1        6.66        2.35      6.09 o 
  -6  16   1       30.50       32.24      5.79 o 
  -5  16   1       22.59       16.58      6.10 o 
  -4  16   1       20.09       22.22      5.12 o 
  -3  16   1      121.23      134.75      9.14 o 
  -2  16   1        2.81       -3.04      4.01 o 
  -1  16   1       41.04       39.65      5.79 o 
   0  16   1        0.79       -2.77      4.54 o 
   1  16   1      609.02      612.27     18.18 o 
   2  16   1       41.72       33.00      4.85 o 
   3  16   1        1.34        2.06      3.73 o 
   4  16   1        2.89       -0.99      4.15 o 
   5  16   1       75.98       76.20      7.59 o 
   6  16   1       78.27      103.42     14.60 o 
   7  16   1       46.21       44.37      7.11 o 
   8  16   1       27.00       24.07      6.81 o 
   9  16   1        5.51        7.41      6.21 o 
  10  16   1        0.56       -5.98      5.98 o 
 -10  17   1       21.00       26.51      7.55 o 
  -9  17   1       16.15        8.88      6.37 o 
  -8  17   1       11.51       14.78      6.25 o 
  -7  17   1        0.36        5.13      5.34 o 
  -6  17   1       24.20       28.64      6.13 o 
  -5  17   1       39.20       45.51      5.94 o 
  -4  17   1       27.47       26.88      4.81 o 
  -3  17   1        0.21       -1.91      3.74 o 
  -2  17   1        6.99       13.84      4.97 o 
  -1  17   1       20.92       40.84      6.19 o 
   0  17   1       21.28       27.50      8.69 o 
   1  17   1       27.46       22.79     11.33 o 
   2  17   1       38.05       27.94      6.05 o 
   3  17   1        2.71        1.79      4.90 o 
   4  17   1       20.39       17.76      5.41 o 
   5  17   1       30.02       28.15      6.01 o 
   6  17   1        1.19        8.81      5.42 o 
   7  17   1        2.22       -5.10      5.10 o 
   8  17   1        1.58        7.21      6.24 o 
   9  17   1        4.75        2.42      6.37 o 
  -9  18   1        5.68        9.47      9.22 o 
  -8  18   1        1.36       11.08      6.22 o 
  -7  18   1        2.12        0.14      5.40 o 
  -6  18   1       50.96       65.73      7.66 o 
  -5  18   1      125.34      141.64      9.70 o 
  -4  18   1        1.05       -2.82      4.23 o 
  -3  18   1        7.02       12.93      4.56 o 
  -2  18   1       76.34       95.92      7.14 o 
  -1  18   1        6.90        3.31      4.93 o 
   0  18   1       48.69       46.45     10.96 o 
   1  18   1        9.99       13.16      8.02 o 
   2  18   1       16.51       37.29      7.26 o 
   3  18   1        1.07        5.32      4.60 o 
   4  18   1       21.70       20.55      5.93 o 
   5  18   1        7.27        5.76      5.50 o 
   6  18   1        2.90        3.77      5.52 o 
   7  18   1        0.24       -0.04      5.80 o 
   8  18   1        5.71       11.47      6.63 o 
  -8  19   1        9.68       11.23      6.53 o 
  -7  19   1        2.64       -4.69      5.38 o 
  -6  19   1        4.91        2.03      5.37 o 
  -5  19   1        8.74        7.71      5.34 o 
  -4  19   1        1.51        1.71      4.60 o 
  -3  19   1       15.99       11.98      4.85 o 
  -2  19   1        8.75       17.86      5.08 o 
  -1  19   1       41.67       38.62     14.44 o 
   0  19   1        0.59       -7.76      7.76 o 
   1  19   1       26.77       19.30      6.24 o 
   2  19   1      141.99      151.09      9.13 o 
   3  19   1        5.94        3.28      4.82 o 
   4  19   1       67.46       79.60      8.33 o 
   5  19   1        1.99       -5.16      5.16 o 
   6  19   1        8.26       13.23      6.17 o 
   7  19   1        0.70       -1.56      5.97 o 
  -6  20   1        7.35        5.22      5.82 o 
  -5  20   1        0.25        1.44      5.23 o 
  -4  20   1        3.70        1.78      4.58 o 
  -3  20   1        5.19        1.95      5.66 o 
  -2  20   1        0.82       -5.27      5.27 o 
  -1  20   1        0.32        9.97      9.09 o 
   0  20   1        0.99       -5.59      7.46 o 
   1  20   1       12.31       -1.22      5.50 o 
   2  20   1       29.88       22.33      5.44 o 
   3  20   1        0.01        1.05      5.20 o 
   4  20   1        9.16       11.68      5.94 o 
   5  20   1        1.02        3.70      5.94 o 
  -3  21   1        4.71        1.20      4.79 o 
  -2  21   1        0.25       -0.12      5.94 o 
  -1  21   1        2.95        4.36      6.12 o 
   0  21   1        8.52        4.53      8.93 o 
   1  21   1        0.00        3.14      5.83 o 
   2  21   1        2.24       -4.72      5.35 o 
 -17   0   2        1.00       13.36     12.28 o 
 -16   0   2       29.50       12.59     12.91 o 
 -15   0   2        1.87      -10.16     10.16 o 
 -14   0   2       19.81       14.46      8.95 o 
 -13   0   2       25.87       39.82      9.71 o 
 -12   0   2       67.66       58.29      5.99 o 
 -11   0   2       83.24       85.26      6.53 o 
 -10   0   2        0.80       -1.12      3.94 o 
  -9   0   2       20.50       32.78      3.85 o 
  -8   0   2     4939.21     5417.82     56.48 o 
  -7   0   2        5.24        1.31      2.46 o 
  -6   0   2     2323.87     2210.66     24.49 o 
  -5   0   2     1055.32      983.30     12.25 o 
  -3   0   2      349.35      325.53      6.36 o 
  -2   0   2     3457.17     3626.65     55.38 o 
  -1   0   2      250.75      206.95      3.10 o 
   0   0   2      918.98      849.99     10.13 o 
   1   0   2       50.43       28.17      2.21 o 
   2   0   2    55692.70    56079.73    591.42 o 
   4   0   2       96.61      106.20      5.22 o 
   5   0   2      594.81      489.22      8.57 o 
   6   0   2     2749.78     2648.65     31.19 o 
   7   0   2      631.44      634.84     11.35 o 
   8   0   2      233.65      221.56     10.78 o 
   9   0   2      410.94      480.75     11.12 o 
  10   0   2       36.25       37.04      5.59 o 
  11   0   2      234.58      236.14     19.85 o 
  12   0   2       94.06       84.88     14.24 o 
  13   0   2       11.38        1.70      8.18 o 
  14   0   2       18.50        9.76      9.20 o 
  15   0   2        0.21       -7.57      8.90 o 
  16   0   2        0.07       -8.75      8.75 o 
 -17   1   2        8.20       -6.65      8.48 o 
 -16   1   2       10.08       12.02      8.48 o 
 -15   1   2        7.67        3.96      6.96 o 
 -14   1   2        0.01       -3.10      5.68 o 
 -13   1   2        0.96       -3.18      5.07 o 
 -12   1   2       20.50       28.09      4.25 o 
 -11   1   2        7.09        3.38      3.20 o 
 -10   1   2        3.68        2.57      2.30 o 
  -9   1   2       17.75       12.38      2.77 o 
  -8   1   2      172.63      129.28      4.08 o 
  -7   1   2      560.23      531.12      7.51 o 
  -6   1   2     1264.49     1049.63     10.51 o 
  -5   1   2       52.06       79.39      2.78 o 
  -4   1   2   191577.75   189062.69   2820.44 o 
  -3   1   2     3768.61     3819.20     53.81 o 
  -2   1   2     3626.62     3600.37     48.49 o 
  -1   1   2      241.08      264.16      3.30 o 
   0   1   2    13831.26    13320.71    145.06 o 
   1   1   2     1999.21     1911.25     16.46 o 
   2   1   2       10.96       15.95      1.62 o 
   3   1   2     1611.45     1699.26     15.52 o 
   4   1   2      264.46      257.82      3.99 o 
   5   1   2      330.15      297.48      4.68 o 
   6   1   2     2076.91     2014.32     17.96 o 
   7   1   2       74.87       71.72      3.18 o 
   8   1   2      910.01     1017.74     11.76 o 
   9   1   2       49.72       33.64      3.55 o 
  10   1   2      274.58      311.23     11.83 o 
  11   1   2        7.92       10.09      4.19 o 
  12   1   2       10.78       15.38      5.69 o 
  13   1   2       23.69       19.39      5.58 o 
  14   1   2        0.11       -5.90      5.90 o 
  15   1   2        0.17       -1.44      8.82 o 
  16   1   2        0.05      -13.75     15.49 o 
 -17   2   2        1.51        5.82      8.58 o 
 -16   2   2        9.38        7.29      8.24 o 
 -15   2   2       17.02       10.64      9.10 o 
 -14   2   2        8.06        3.77      4.46 o 
 -13   2   2       20.87       25.34      4.84 o 
 -12   2   2        0.02       -3.86      3.86 o 
 -11   2   2       30.44       34.94      4.32 o 
 -10   2   2      391.67      410.15     10.04 o 
  -9   2   2      137.06      122.79      4.63 o 
  -8   2   2      234.55      219.85      6.60 o 
  -7   2   2      204.10      205.51      5.80 o 
  -6   2   2        6.74        6.38      2.05 o 
  -5   2   2      542.92      651.54      9.30 o 
  -4   2   2    35258.48    36761.25    349.28 o 
  -3   2   2    30176.69    31635.48    244.87 o 
  -2   2   2      996.29     1021.09     10.45 o 
  -1   2   2     1259.74     1480.93     17.69 o 
   0   2   2        0.79       -1.13      1.13 o 
   1   2   2    21747.28    21892.58    230.25 o 
   2   2   2      169.25      167.44      3.34 o 
   3   2   2     1983.39     1833.23     15.29 o 
   4   2   2      313.95      281.73      5.42 o 
   5   2   2      611.39      601.08      7.45 o 
   6   2   2      363.21      387.55      6.05 o 
   7   2   2        0.76       -0.85      1.98 o 
   8   2   2      396.66      403.41      7.63 o 
   9   2   2        0.43        0.23      3.26 o 
  10   2   2        0.14        2.04      3.15 o 
  11   2   2       21.66       27.40      4.60 o 
  12   2   2       26.75       16.22      5.12 o 
  13   2   2       13.71        6.60      5.24 o 
  14   2   2        9.41        9.92      6.93 o 
  15   2   2        0.72       -8.17      8.17 o 
  16   2   2        0.00      -10.82     11.14 o 
 -17   3   2        0.04       -0.52     12.40 o 
 -16   3   2        0.32       -1.98     10.11 o 
 -15   3   2        0.51        1.30      5.63 o 
 -14   3   2       15.27        5.70      4.58 o 
 -13   3   2       14.49       13.68      4.60 o 
 -12   3   2       17.98       13.96      4.26 o 
 -11   3   2        0.87       -1.81      3.75 o 
 -10   3   2       26.90       34.13      4.12 o 
  -9   3   2       92.05       72.04      4.55 o 
  -8   3   2      763.92      847.81     12.18 o 
  -7   3   2      192.15      178.43      4.70 o 
  -6   3   2       97.51       77.81      3.22 o 
  -5   3   2       54.88       69.05      2.81 o 
  -4   3   2     2526.01     2617.06     24.84 o 
  -3   3   2     1406.57     1603.74     13.57 o 
  -2   3   2     8713.88     9027.67     89.39 o 
  -1   3   2     6284.90     6244.39     83.57 o 
   0   3   2       47.48       61.20      2.58 o 
   1   3   2     4420.11     4366.02     46.99 o 
   2   3   2      153.75      153.92      3.44 o 
   3   3   2      201.97      211.49      4.16 o 
   4   3   2     2230.47     2252.34     17.93 o 
   5   3   2      456.22      472.65      6.83 o 
   6   3   2      347.62      375.48      5.94 o 
   7   3   2      700.87      795.69      9.95 o 
   8   3   2        5.78        4.44      2.63 o 
   9   3   2        2.00        0.87      2.84 o 
  10   3   2       24.65       43.34      4.30 o 
  11   3   2        9.97       10.29      4.13 o 
  12   3   2        0.31       -1.08      4.03 o 
  13   3   2        1.21        1.55      6.31 o 
  14   3   2        5.82       -0.19      7.30 o 
  15   3   2        2.49      -11.34     11.97 o 
 -17   4   2        1.18       -3.53     12.67 o 
 -16   4   2        8.43        5.43      8.76 o 
 -15   4   2       11.99        7.84      6.18 o 
 -14   4   2       69.92       54.06      5.64 o 
 -13   4   2       24.47       32.87      5.07 o 
 -12   4   2       23.22       29.80      4.44 o 
 -11   4   2       50.41       41.66      4.90 o 
 -10   4   2        0.28       -4.26      4.26 o 
  -9   4   2      114.47      119.73      5.61 o 
  -8   4   2      227.51      271.65      6.21 o 
  -7   4   2      746.13      850.35     10.31 o 
  -6   4   2      350.68      390.37     11.54 o 
  -5   4   2       11.76        8.51      1.38 o 
  -4   4   2     4588.48     4845.05     41.54 o 
  -3   4   2      876.07      850.33     10.28 o 
  -2   4   2      608.61      765.03     13.07 o 
  -1   4   2      149.21      164.87      5.15 o 
   0   4   2      646.70      649.16     11.03 o 
   1   4   2      888.70      831.01     11.35 o 
   3   4   2      863.89      754.04      9.85 o 
   4   4   2      200.95      261.97      5.71 o 
   5   4   2      479.21      456.87      9.54 o 
   6   4   2      762.59      783.60     10.63 o 
   7   4   2      737.36      714.32     11.70 o 
   8   4   2       18.11       22.86      3.68 o 
   9   4   2        0.72        0.16      3.21 o 
  10   4   2        1.37        3.80      3.35 o 
  11   4   2        7.66        4.39      4.81 o 
  12   4   2        5.68       -3.82      5.01 o 
  13   4   2       19.74       23.27      7.01 o 
  14   4   2        2.42       -3.27      7.08 o 
  15   4   2        0.82       -5.93      7.10 o 
 -17   5   2        0.21      -12.45     12.45 o 
 -16   5   2        0.07       -8.13      8.90 o 
 -15   5   2        0.12       -5.96      5.96 o 
 -14   5   2        1.34       -0.08      6.65 o 
 -13   5   2        1.90        0.18      3.99 o 
 -12   5   2       17.96       16.27      4.93 o 
 -11   5   2      139.18      153.16      7.00 o 
 -10   5   2      130.71      131.63      6.32 o 
  -9   5   2       41.99       51.12      4.03 o 
  -8   5   2      207.60      172.62      5.11 o 
  -7   5   2     1024.13     1264.81     13.58 o 
  -6   5   2     2987.56     3044.55     29.56 o 
  -5   5   2      770.40      858.69     10.41 o 
  -4   5   2     1650.81     1778.02     18.09 o 
  -3   5   2     2481.28     2443.59     30.42 o 
  -2   5   2       13.30        5.07      1.79 o 
  -1   5   2      538.39      592.25     15.93 o 
   0   5   2      147.47       67.11      7.74 o 
   2   5   2        0.08        0.61      0.98 o 
   3   5   2     1545.27     1415.64     18.14 o 
   4   5   2      185.41      193.53      5.05 o 
   5   5   2      948.36      947.73     13.24 o 
   6   5   2      300.00      315.58      7.72 o 
   7   5   2       84.56       95.56      6.31 o 
   8   5   2        7.13       -1.62      4.58 o 
   9   5   2      196.72      199.28     10.13 o 
  10   5   2        6.46        6.95      4.46 o 
  11   5   2       21.67       26.02      4.90 o 
  12   5   2       38.97       34.48      6.15 o 
  13   5   2        9.55       13.71      6.34 o 
  14   5   2       11.31        5.11      9.06 o 
  15   5   2       24.09       10.98     11.12 o 
 -16   6   2        0.09       -6.55      6.55 o 
 -15   6   2        0.40       -3.55      6.15 o 
 -14   6   2       33.21       34.90      6.76 o 
 -13   6   2       47.22       44.92      7.83 o 
 -12   6   2        6.68        4.55      5.00 o 
 -11   6   2       33.94       35.32      5.47 o 
 -10   6   2       15.30       15.98      3.83 o 
  -9   6   2       24.41       25.98      3.37 o 
  -8   6   2      515.51      532.62     10.32 o 
  -7   6   2      181.46      179.15     11.40 o 
  -6   6   2       69.85       67.64      5.63 o 
  -5   6   2      354.92      356.86     13.76 o 
  -4   6   2      688.15      639.80      7.86 o 
  -3   6   2     3298.37     3323.11     45.41 o 
  -2   6   2      161.39      169.29      7.30 o 
  -1   6   2    25181.82    27064.06    655.04 o 
   0   6   2       54.24       57.22      4.01 o 
   1   6   2       29.19       34.83      4.24 o 
   2   6   2      142.53      131.20     10.33 o 
   3   6   2       15.59       15.37      2.35 o 
   4   6   2       35.85       28.10      2.55 o 
   5   6   2      386.59      443.14      8.32 o 
   6   6   2       18.13       19.74      3.36 o 
   7   6   2       64.78       60.79      4.91 o 
   8   6   2        0.28       -1.34      4.55 o 
   9   6   2       45.53       50.75      6.00 o 
  10   6   2        1.43        2.64      5.82 o 
  11   6   2        0.06       -0.97      4.60 o 
  12   6   2      111.27      117.30      9.79 o 
  13   6   2        1.44        9.14      5.99 o 
  14   6   2        3.24       -3.88      6.95 o 
  15   6   2        0.68       -7.56      7.56 o 
 -16   7   2        5.43       16.76      9.55 o 
 -15   7   2        7.44       17.98      6.91 o 
 -14   7   2        6.66       -4.85      6.76 o 
 -13   7   2       10.83        1.94      7.11 o 
 -12   7   2       24.52       28.38      5.80 o 
 -11   7   2       26.81       19.34      5.00 o 
 -10   7   2       36.46       38.80      6.35 o 
  -9   7   2        7.05       16.57      3.89 o 
  -8   7   2      176.13      166.88      7.08 o 
  -7   7   2     1177.40     1204.83     21.81 o 
  -6   7   2     2119.23     2227.33     25.44 o 
  -5   7   2     1437.28     1482.99     16.52 o 
  -4   7   2       67.39       71.64      5.08 o 
  -3   7   2      365.55      359.09     11.00 o 
  -2   7   2      548.84      528.73     16.91 o 
  -1   7   2     6712.10     7222.36     84.72 o 
   0   7   2      207.01      257.63      7.18 o 
   1   7   2     2773.97     2973.36     37.61 o 
   2   7   2        0.02       -1.58      1.58 o 
   3   7   2     1162.47     1141.97     15.87 o 
   4   7   2       28.24       31.87      2.95 o 
   5   7   2     1178.16     1318.02     17.01 o 
   6   7   2       13.45       13.09      3.23 o 
   7   7   2      848.79      855.41     14.06 o 
   8   7   2        0.18        2.30      3.55 o 
   9   7   2       49.41       58.46      6.24 o 
  10   7   2        0.78        2.19      5.13 o 
  11   7   2        5.17        1.08      5.18 o 
  12   7   2       12.17       14.25      5.26 o 
  13   7   2        1.29       10.41      6.26 o 
  14   7   2        2.45        5.69      7.26 o 
  15   7   2        6.76       -0.65      7.62 o 
 -16   8   2        0.51        2.10      7.09 o 
 -15   8   2        1.22       11.28      6.53 o 
 -14   8   2       19.07       23.28      9.02 o 
 -13   8   2        4.91        2.66      9.39 o 
 -12   8   2        3.93        2.93      6.37 o 
 -11   8   2       27.95       21.78      4.59 o 
 -10   8   2       43.16       40.89      6.07 o 
  -9   8   2       52.00       57.04      5.37 o 
  -8   8   2       58.50       66.75      7.08 o 
  -7   8   2     1119.06     1137.96     18.08 o 
  -6   8   2      194.91      212.54      7.27 o 
  -5   8   2      133.10      112.24      4.17 o 
  -4   8   2       26.69       28.47      3.23 o 
  -3   8   2        0.14        0.03      0.98 o 
  -2   8   2      259.50      229.73      8.69 o 
  -1   8   2      272.34      282.78      9.96 o 
   0   8   2     6893.78     7687.73    101.41 o 
   1   8   2       43.92       48.55      3.60 o 
   2   8   2       97.09      105.44      3.55 o 
   3   8   2       34.16       38.83      3.56 o 
   4   8   2        9.78       15.76      2.86 o 
   5   8   2       74.36       86.91      9.86 o 
   6   8   2      163.01      156.79      6.66 o 
   7   8   2      360.00      378.08      9.29 o 
   8   8   2        5.98        2.40      4.05 o 
   9   8   2       37.37       30.46      4.84 o 
  10   8   2      135.80      136.92     13.08 o 
  11   8   2      128.49      134.23     12.80 o 
  12   8   2      192.53      190.45     15.40 o 
  13   8   2       15.37        6.28      6.17 o 
  14   8   2        4.43       -3.39      6.93 o 
 -16   9   2        3.84       -5.36      7.04 o 
 -15   9   2       13.47        9.03      9.96 o 
 -14   9   2        4.41       -2.73      8.06 o 
 -13   9   2       21.20       16.54     12.75 o 
 -12   9   2        0.58       -4.72      4.72 o 
 -11   9   2       21.30       25.96      5.49 o 
 -10   9   2        6.36        8.19      4.28 o 
  -9   9   2      102.32      120.87      6.99 o 
  -8   9   2       13.97       15.44      4.93 o 
  -7   9   2       20.62       18.07      3.75 o 
  -6   9   2      147.22      133.98      5.97 o 
  -5   9   2      325.28      319.76      6.11 o 
  -4   9   2      142.32      138.04      7.17 o 
  -3   9   2       10.94        9.02      2.77 o 
  -2   9   2      743.72      785.48     17.26 o 
  -1   9   2        0.88        2.07      1.91 o 
   0   9   2      748.77      609.03     11.55 o 
   1   9   2      101.92       96.68      4.88 o 
   2   9   2      214.36      219.09      5.05 o 
   3   9   2      527.28      542.26     12.26 o 
   4   9   2       96.79       96.07     14.01 o 
   5   9   2      269.64      275.94     24.04 o 
   6   9   2        1.35       -2.90      2.90 o 
   7   9   2       53.57       63.61      4.95 o 
   8   9   2       60.37       53.62      5.08 o 
   9   9   2       52.22       58.07      7.40 o 
  10   9   2       34.11       40.64      6.41 o 
  11   9   2        6.70        6.50      5.66 o 
  12   9   2       79.47      100.37      8.91 o 
  13   9   2       43.91       53.21      8.66 o 
  14   9   2        9.24       -7.35      7.35 o 
 -15  10   2        1.42       -5.22      8.81 o 
 -14  10   2       61.80       69.48     11.51 o 
 -13  10   2        1.46        8.35      7.74 o 
 -12  10   2        8.36       -3.89      4.93 o 
 -11  10   2        4.07        1.84      4.64 o 
 -10  10   2      461.97      479.07     14.63 o 
  -9  10   2       34.66       41.49      7.15 o 
  -8  10   2       68.17       80.43      5.74 o 
  -7  10   2        1.18        0.87      3.46 o 
  -6  10   2      192.32      155.46      6.47 o 
  -5  10   2      299.54      284.86      7.06 o 
  -4  10   2      147.23      138.95     10.66 o 
  -3  10   2       41.65       38.49      6.53 o 
  -2  10   2       16.15       16.96     11.92 o 
  -1  10   2     1985.99     2031.32     31.56 o 
   0  10   2       21.35       18.66      3.25 o 
   1  10   2      156.00      123.92     10.50 o 
   2  10   2        1.01        5.55      2.10 o 
   3  10   2        6.87        1.35      2.90 o 
   4  10   2      826.16      811.18     52.57 o 
   5  10   2      348.04      358.90     11.47 o 
   6  10   2        0.17       -3.31      3.31 o 
   7  10   2       14.59        8.11      4.12 o 
   8  10   2        8.82        3.35      3.85 o 
   9  10   2       13.50       20.71      4.67 o 
  10  10   2       51.77       75.06      9.29 o 
  11  10   2        0.20        4.61      5.71 o 
  12  10   2        1.14       -2.44      5.84 o 
  13  10   2       18.78       26.88      8.79 o 
  14  10   2        0.25        4.94      6.31 o 
 -15  11   2        1.38       -0.25      8.89 o 
 -14  11   2        0.77       27.60     13.46 o 
 -13  11   2        9.36       14.31      7.83 o 
 -12  11   2       67.25       53.99      7.48 o 
 -11  11   2        4.69        2.58      4.78 o 
 -10  11   2       67.60       61.75      6.32 o 
  -9  11   2       28.43       41.40      5.30 o 
  -8  11   2      108.64      122.85      6.88 o 
  -7  11   2       61.12       74.06      5.44 o 
  -6  11   2       39.25       54.31      4.54 o 
  -5  11   2       19.60       22.01      3.19 o 
  -4  11   2      569.46      543.84     21.34 o 
  -3  11   2       74.14       53.01      7.88 o 
  -2  11   2       83.55       66.68     11.51 o 
  -1  11   2     1002.11      984.47     39.93 o 
   0  11   2      300.25      308.04     12.02 o 
   1  11   2      367.40      362.08     10.57 o 
   2  11   2       66.67       50.25      4.99 o 
   3  11   2      243.61      266.76      9.41 o 
   4  11   2       20.66       21.38      4.70 o 
   5  11   2        0.02        5.57      4.26 o 
   6  11   2       48.31       41.88      6.84 o 
   7  11   2      120.71      130.45      9.67 o 
   8  11   2       32.27       37.11      5.45 o 
   9  11   2        4.57        3.95      4.70 o 
  10  11   2       40.76       48.28      5.96 o 
  11  11   2        0.21       -0.81      5.44 o 
  12  11   2        0.08       -4.67      6.08 o 
  13  11   2        3.46       -1.43      6.27 o 
 -14  12   2       13.34        6.08     12.78 o 
 -13  12   2        0.27       -0.30      7.01 o 
 -12  12   2       23.72       34.80     16.39 o 
 -11  12   2       69.43       61.25      6.77 o 
 -10  12   2       54.61       57.63      6.40 o 
  -9  12   2       82.35       81.35      6.51 o 
  -8  12   2        3.39       -0.70      3.61 o 
  -7  12   2       14.12       10.69      3.85 o 
  -6  12   2       49.34       56.73      4.35 o 
  -5  12   2       46.64       37.70      4.13 o 
  -4  12   2      212.81      199.38      6.69 o 
  -3  12   2        3.40       -6.15      6.15 o 
  -2  12   2      364.34      277.70     36.69 o 
  -1  12   2       37.85       25.12      4.59 o 
   0  12   2      444.40      465.73     19.32 o 
   1  12   2       41.13       28.73      5.60 o 
   2  12   2     7705.45     7508.16     91.25 o 
   3  12   2       16.11       25.12      4.85 o 
   4  12   2     1047.66     1097.11     24.41 o 
   5  12   2        2.85        7.64      4.45 o 
   6  12   2      412.08      399.62     27.40 o 
   7  12   2       42.88       38.31      6.57 o 
   8  12   2        0.18        0.55      4.26 o 
   9  12   2        0.84       -3.43      4.56 o 
  10  12   2        9.04       11.62      5.64 o 
  11  12   2       24.57       23.11      6.46 o 
  12  12   2        2.59       -2.41      5.85 o 
  13  12   2        0.42       -1.03      8.62 o 
 -14  13   2       13.27        9.65     13.31 o 
 -13  13   2        4.33       -3.95      6.28 o 
 -12  13   2        0.19       -3.39      6.10 o 
 -11  13   2       19.63        9.78      5.36 o 
 -10  13   2       30.50       36.85      5.84 o 
  -9  13   2      197.89      207.63     13.40 o 
  -8  13   2       87.72       86.62      6.40 o 
  -7  13   2       15.58       16.84      4.77 o 
  -6  13   2       72.28       76.37      7.28 o 
  -5  13   2       74.99       82.32      5.48 o 
  -4  13   2       55.74       59.32      5.37 o 
  -3  13   2        1.01        1.29      4.01 o 
  -2  13   2       68.82       53.38      8.77 o 
  -1  13   2       31.14       28.63      6.84 o 
   0  13   2      257.73      271.12      7.65 o 
   1  13   2      201.57      233.00     13.47 o 
   2  13   2     1334.42     1455.80     25.01 o 
   3  13   2       19.90       12.50      4.93 o 
   4  13   2      458.41      494.79     14.14 o 
   5  13   2      384.92      412.40     13.55 o 
   6  13   2       13.67       16.81      5.24 o 
   7  13   2       19.64       27.30      7.78 o 
   8  13   2        4.46       -5.13      5.13 o 
   9  13   2        0.17       -1.29      4.86 o 
  10  13   2       31.18       21.70      6.17 o 
  11  13   2        1.51       -3.04      5.74 o 
  12  13   2        1.89        7.13      7.59 o 
 -13  14   2        7.76       11.97      7.02 o 
 -12  14   2       59.49       41.30      7.70 o 
 -11  14   2        3.22        1.22      6.06 o 
 -10  14   2      441.40      451.82     13.72 o 
  -9  14   2       30.86       33.11      5.43 o 
  -8  14   2        0.24        0.41      5.39 o 
  -7  14   2        1.86        2.02      4.28 o 
  -6  14   2       32.07       28.13      4.62 o 
  -5  14   2       12.32       12.27      3.69 o 
  -4  14   2       20.74       32.77      4.67 o 
  -3  14   2       42.74       46.04      6.27 o 
  -2  14   2        3.33       -2.20      5.17 o 
  -1  14   2       13.58       12.08      6.02 o 
   0  14   2        0.09       -2.68      2.68 o 
   1  14   2      300.13      229.96     14.08 o 
   2  14   2      102.19      102.21      6.29 o 
   3  14   2     1091.23      932.05     19.90 o 
   4  14   2       16.18        9.38      4.59 o 
   5  14   2       32.98       41.79      5.97 o 
   6  14   2      131.77      142.58     16.19 o 
   7  14   2        0.59       -0.92      5.07 o 
   8  14   2      102.17       97.79     10.61 o 
   9  14   2       16.56        7.88      6.39 o 
  10  14   2        0.62       -5.11      5.11 o 
  11  14   2        3.00        6.20      6.34 o 
 -12  15   2       13.88        1.23      8.04 o 
 -11  15   2       55.09       47.16      7.66 o 
 -10  15   2       49.53       72.77     10.88 o 
  -9  15   2      166.72      175.25     11.37 o 
  -8  15   2       15.74        7.60      5.22 o 
  -7  15   2        8.60        9.94      4.98 o 
  -6  15   2       17.16       13.47      4.22 o 
  -5  15   2       19.79       21.68      4.27 o 
  -4  15   2        0.77        1.45      3.22 o 
  -3  15   2        6.26        5.71      3.24 o 
  -2  15   2        2.21        3.70      3.47 o 
  -1  15   2       92.56       90.86      6.61 o 
   0  15   2      281.54      293.45     14.91 o 
   1  15   2       68.46       71.61      7.53 o 
   2  15   2       26.13       22.43      4.31 o 
   3  15   2       14.88       13.04      5.13 o 
   4  15   2       13.32       26.57      5.87 o 
   5  15   2      134.39      129.45      9.00 o 
   6  15   2       31.02       35.58      6.32 o 
   7  15   2       27.41       23.36      6.30 o 
   8  15   2        2.33        4.45      7.28 o 
   9  15   2       28.77       39.43      7.67 o 
  10  15   2        2.45       -3.39      6.18 o 
  11  15   2       12.25       17.55      6.56 o 
 -11  16   2       31.71       23.63      7.23 o 
 -10  16   2       23.51       19.66      5.88 o 
  -9  16   2       43.46       23.13      6.74 o 
  -8  16   2       21.13       18.61      6.02 o 
  -7  16   2        0.78        3.81      5.50 o 
  -6  16   2        0.07       -2.77      4.09 o 
  -5  16   2        3.31        8.36      3.96 o 
  -4  16   2       44.72       35.71      4.70 o 
  -3  16   2        1.87        3.92      3.63 o 
  -2  16   2      100.58       96.87      8.09 o 
  -1  16   2        0.07        1.26      3.85 o 
   0  16   2        5.83       -2.17      4.62 o 
   1  16   2        1.98       -1.23      4.62 o 
   2  16   2      123.49      130.80      7.31 o 
   3  16   2        0.53        2.06      4.15 o 
   4  16   2       91.74       81.09      7.49 o 
   5  16   2        5.15        4.98      5.01 o 
   6  16   2        0.00       -1.30      4.96 o 
   7  16   2       14.31        8.59      5.84 o 
   8  16   2        7.14        9.76      7.33 o 
   9  16   2        1.34       -6.01      6.01 o 
  10  16   2        0.12       -2.04      6.19 o 
 -10  17   2        0.13        7.88      7.58 o 
  -9  17   2        5.58        5.68      6.02 o 
  -8  17   2       13.10       25.54      6.48 o 
  -7  17   2       17.37       25.26      7.01 o 
  -6  17   2        8.72       12.97      5.19 o 
  -5  17   2        0.32        2.68      4.08 o 
  -4  17   2       28.21       32.28      4.90 o 
  -3  17   2       32.25       37.76      4.91 o 
  -2  17   2       30.71       30.37      6.14 o 
  -1  17   2        1.53       -3.05      3.93 o 
   0  17   2       22.87        3.27      7.57 o 
   1  17   2        1.86        3.04      3.80 o 
   2  17   2       59.67       74.29      6.43 o 
   3  17   2       17.35       16.02      5.08 o 
   4  17   2       66.30       72.85      7.57 o 
   5  17   2       17.67       30.89      6.14 o 
   6  17   2        6.14       10.48      6.95 o 
   7  17   2        1.63        0.29      5.49 o 
   8  17   2        6.36       11.41      6.69 o 
   9  17   2       20.92       19.10      7.44 o 
  -9  18   2        0.72       -3.27      5.90 o 
  -8  18   2        0.49       -3.46      5.78 o 
  -7  18   2        4.43        5.12      5.60 o 
  -6  18   2        3.29        5.84      5.37 o 
  -5  18   2        6.78       11.58      4.86 o 
  -4  18   2        0.77       -3.78      3.78 o 
  -3  18   2        0.42        0.80      4.17 o 
  -2  18   2        1.99        4.74      4.92 o 
  -1  18   2       32.39       37.44      9.64 o 
   0  18   2        1.56       -3.65      6.81 o 
   1  18   2        0.00        0.35      3.98 o 
   2  18   2       26.10       32.02      9.79 o 
   3  18   2        3.03        3.53      4.91 o 
   4  18   2        6.14       12.94      5.68 o 
   5  18   2       14.49       13.97      5.88 o 
   6  18   2        0.89        8.96      5.76 o 
   7  18   2        2.23        3.65      6.01 o 
   8  18   2        0.83        2.73      6.65 o 
  -8  19   2        2.21       -5.42      5.42 o 
  -7  19   2       20.20       18.59      6.19 o 
  -6  19   2       18.23       31.42      6.48 o 
  -5  19   2        4.26        2.20      6.35 o 
  -4  19   2        3.47        0.75      4.42 o 
  -3  19   2       28.67       37.02      5.74 o 
  -2  19   2        2.95        4.19      4.42 o 
  -1  19   2       26.33       24.37     12.33 o 
   0  19   2      170.71      172.46     18.01 o 
   1  19   2       19.10       17.01      6.08 o 
   2  19   2        2.46       -0.66      4.48 o 
   3  19   2       91.73      108.90      9.08 o 
   4  19   2       86.54      117.41      9.69 o 
   5  19   2        3.28        7.18      6.01 o 
   6  19   2       72.14       68.10      8.72 o 
  -6  20   2       10.32       12.78      6.03 o 
  -5  20   2        0.02       -1.75      4.66 o 
  -4  20   2        5.47       -1.19      4.44 o 
  -3  20   2        3.77        1.87      4.35 o 
  -2  20   2       13.57       16.30      6.48 o 
  -1  20   2        0.26       -1.66      7.86 o 
   0  20   2       47.88       54.90     12.10 o 
   1  20   2        0.04       -5.26      6.19 o 
   2  20   2       92.77       89.02      8.56 o 
   3  20   2       19.93       26.71      6.55 o 
   4  20   2       54.33       67.68      8.33 o 
   5  20   2       55.93       54.42      8.95 o 
  -3  21   2        1.09        1.19      5.41 o 
  -2  21   2        8.27        2.88      6.11 o 
  -1  21   2        1.03       -2.77      8.30 o 
   0  21   2        1.68       -3.21      7.56 o 
   1  21   2        0.10        0.01      5.78 o 
 -17   1   3       10.02       29.70      9.84 o 
 -16   1   3        3.11       -0.15      8.41 o 
 -15   1   3        2.58        2.83      7.77 o 
 -14   1   3       14.57       13.75      5.26 o 
 -13   1   3       11.07       12.68      4.28 o 
 -12   1   3       96.24       83.38      5.27 o 
 -11   1   3        2.81        0.30      3.63 o 
 -10   1   3        0.98        3.96      2.56 o 
  -9   1   3     1000.97     1045.82     11.94 o 
  -8   1   3    15050.59    15443.40    113.31 o 
  -7   1   3        8.86        2.40      1.88 o 
  -6   1   3       22.65       28.56      2.06 o 
  -5   1   3      463.51      466.65      7.61 o 
  -4   1   3     5706.49     6288.95     51.89 o 
  -3   1   3       83.73       74.37      3.36 o 
  -2   1   3    14244.70    14405.12    246.34 o 
  -1   1   3       25.67       25.56      2.36 o 
   0   1   3    12312.48    11762.57    128.68 o 
   1   1   3     6303.25     6251.65     61.50 o 
   2   1   3      831.90      840.71      9.64 o 
   3   1   3      128.10       81.54      5.92 o 
   4   1   3      876.74      931.24      9.42 o 
   5   1   3      982.74     1046.25     10.72 o 
   6   1   3      465.21      447.93      8.65 o 
   7   1   3      250.55      270.29      6.28 o 
   8   1   3      976.76     1082.08     11.79 o 
   9   1   3      292.16      350.61      7.82 o 
  10   1   3       75.80       84.89      5.10 o 
  11   1   3        1.56        0.89      4.09 o 
  12   1   3        8.97        4.75      4.97 o 
  13   1   3        2.32        3.11      5.08 o 
  14   1   3        0.80       -2.66      6.19 o 
  15   1   3        4.67       -8.03      8.03 o 
 -17   2   3        0.62       -8.12      8.12 o 
 -16   2   3       23.57       29.22      9.22 o 
 -15   2   3        0.00       -3.16      7.69 o 
 -14   2   3       22.41       23.94      5.37 o 
 -13   2   3        8.03        6.73      4.31 o 
 -12   2   3        6.60        4.98      4.04 o 
 -11   2   3       20.36       16.49      3.90 o 
 -10   2   3       71.75       68.33      4.13 o 
  -9   2   3        4.26       14.68      3.98 o 
  -8   2   3      378.69      391.30     16.11 o 
  -7   2   3     1391.68     1430.68     16.34 o 
  -6   2   3       62.31       44.46      2.65 o 
  -5   2   3      135.20      144.33      4.10 o 
  -3   2   3      627.52      645.98      6.80 o 
  -2   2   3      251.98      259.82     12.31 o 
  -1   2   3       63.60       78.82      4.38 o 
   0   2   3     7461.26     7420.50     65.73 o 
   1   2   3      114.83      106.52      3.46 o 
   2   2   3     5809.68     5569.19     49.20 o 
   3   2   3      170.97      190.39      3.93 o 
   4   2   3     1309.57     1368.88     14.15 o 
   5   2   3        0.11       -0.06      1.69 o 
   6   2   3       35.58       45.45      2.67 o 
   7   2   3     1049.91     1150.36     13.27 o 
   8   2   3      188.30      231.98      7.31 o 
   9   2   3      176.67      176.36      5.85 o 
  10   2   3       55.39       49.16      4.34 o 
  11   2   3        0.41        1.43      4.57 o 
  12   2   3        2.30        6.14      4.93 o 
  13   2   3       26.68       38.41      9.89 o 
  14   2   3        5.88       -5.85      7.76 o 
  15   2   3        0.17      -13.52     13.52 o 
 -17   3   3        3.23       10.48     13.44 o 
 -16   3   3        3.42        2.25      7.87 o 
 -15   3   3        1.12        3.68      5.10 o 
 -14   3   3       20.39       18.06      5.24 o 
 -13   3   3        6.68        2.64      4.25 o 
 -12   3   3      100.75       95.60      5.84 o 
 -11   3   3        2.05       -0.42      3.13 o 
 -10   3   3      109.26      115.68      5.66 o 
  -9   3   3      106.44      119.08      5.30 o 
  -8   3   3      234.46      206.09      8.38 o 
  -7   3   3       49.41       25.70      3.13 o 
  -6   3   3       96.83      141.23      4.77 o 
  -5   3   3       11.98       16.74      2.04 o 
  -4   3   3     1894.34     1994.31     18.30 o 
  -3   3   3      326.46      322.18      5.04 o 
  -2   3   3       70.52       77.44      2.87 o 
  -1   3   3     2703.22     2880.90     27.28 o 
   0   3   3     1087.87     1082.01     11.01 o 
   1   3   3     1415.73     1388.64     15.61 o 
   2   3   3     1668.86     1445.70     14.24 o 
   3   3   3       18.39       23.69      2.06 o 
   4   3   3       44.44       30.47      1.92 o 
   5   3   3      841.86      872.61     10.55 o 
   6   3   3        5.11        6.95      2.11 o 
   7   3   3        0.44        2.58      2.72 o 
   8   3   3       11.72        8.50      2.94 o 
   9   3   3      129.56      151.54      5.83 o 
  10   3   3      109.57      116.22      5.66 o 
  11   3   3        0.14        1.52      3.93 o 
  12   3   3        0.00       -2.29      9.35 o 
  13   3   3       17.45       20.98      6.93 o 
  14   3   3        0.39        0.09      6.96 o 
  15   3   3        0.87      -10.41     10.41 o 
 -17   4   3        1.83        0.71     12.67 o 
 -16   4   3        0.00       17.40      8.69 o 
 -15   4   3        0.37        0.93      5.04 o 
 -14   4   3       26.37       22.13      5.30 o 
 -13   4   3       34.91       30.60      4.84 o 
 -12   4   3        4.13        1.18      3.84 o 
 -11   4   3       26.35       19.12      4.46 o 
 -10   4   3      318.50      338.47      9.27 o 
  -9   4   3       27.77       29.74      3.60 o 
  -8   4   3       62.08       60.14      3.47 o 
  -7   4   3       85.26       75.07      4.47 o 
  -6   4   3      788.25      768.21     13.71 o 
  -5   4   3      237.66      258.17      4.72 o 
  -4   4   3      635.28      596.04      6.92 o 
  -3   4   3      232.95      273.16      4.63 o 
  -2   4   3        0.73        0.71      1.71 o 
  -1   4   3    13590.58    12961.13    156.65 o 
   0   4   3        0.08        0.77      1.87 o 
   1   4   3    16930.18    17089.71    185.51 o 
   3   4   3     1096.37     1164.92     12.48 o 
   4   4   3        4.70        8.97      1.78 o 
   5   4   3      142.88      149.53      4.55 o 
   6   4   3      524.53      451.29      8.53 o 
   7   4   3      406.63      420.66     11.28 o 
   8   4   3        0.41        2.74      3.03 o 
   9   4   3        0.04       -1.76      3.59 o 
  10   4   3      198.83      180.31      7.75 o 
  11   4   3        4.25        2.67      5.54 o 
  12   4   3        8.81       -5.85      5.85 o 
  13   4   3       36.74       49.73      8.00 o 
  14   4   3        2.64       -7.97      9.48 o 
  15   4   3        1.24       -4.14      7.49 o 
 -17   5   3        1.15      -11.63     11.63 o 
 -16   5   3        3.22        0.14      7.48 o 
 -15   5   3        0.03        5.18      6.21 o 
 -14   5   3        8.82        9.87      5.93 o 
 -13   5   3       10.43        9.37      5.13 o 
 -12   5   3       60.12       73.11      6.51 o 
 -11   5   3      241.22      239.40      8.47 o 
 -10   5   3        8.18       10.57      3.81 o 
  -9   5   3      310.47      341.80      8.68 o 
  -8   5   3     1193.05     1180.53     14.13 o 
  -7   5   3        5.96       17.58      2.38 o 
  -6   5   3     2027.77     1955.22     19.74 o 
  -5   5   3       55.12       75.03      2.50 o 
  -4   5   3       86.90       86.78      4.10 o 
  -3   5   3     1479.95     1471.17     19.86 o 
  -2   5   3      524.21      524.72     10.49 o 
  -1   5   3     3837.66     3880.90     46.18 o 
   0   5   3      121.74      140.59      5.05 o 
   1   5   3      914.81      788.20     12.16 o 
   2   5   3     1012.78      979.92     15.31 o 
   3   5   3       76.23      104.71      3.86 o 
   4   5   3      272.90      271.62      8.51 o 
   5   5   3     2872.91     3031.74     33.73 o 
   6   5   3      355.55      377.75      8.71 o 
   7   5   3      277.32      270.28      9.59 o 
   8   5   3        8.50        8.65      4.37 o 
   9   5   3       11.73       18.74      5.05 o 
  10   5   3       52.86       69.75      5.79 o 
  11   5   3      243.81      238.01      9.27 o 
  12   5   3       28.41       21.91      6.06 o 
  13   5   3        3.88        6.53      6.67 o 
  14   5   3       24.87       13.94      7.57 o 
  15   5   3        0.42       -7.30      7.30 o 
 -17   6   3        0.67        0.81      9.70 o 
 -16   6   3       15.74       23.23      8.00 o 
 -15   6   3        3.93        9.01      6.36 o 
 -14   6   3       32.36       24.05      6.39 o 
 -13   6   3        9.43       15.40      7.72 o 
 -12   6   3       12.01        7.50      4.69 o 
 -11   6   3       69.81       73.75      5.54 o 
 -10   6   3        7.61        4.56      3.22 o 
  -9   6   3       12.65       11.12      3.05 o 
  -8   6   3       53.02       55.35      3.68 o 
  -7   6   3     2254.32     2376.41     27.66 o 
  -6   6   3        0.12        4.26      1.55 o 
  -5   6   3     1865.67     1955.98     21.70 o 
  -4   6   3      465.45      416.80      9.56 o 
  -3   6   3     1597.21     1583.05     24.09 o 
  -2   6   3      180.18      262.26      8.35 o 
  -1   6   3      209.21      213.81     16.54 o 
   0   6   3     7474.59     7108.61     97.12 o 
   1   6   3      156.13      151.51      5.74 o 
   2   6   3        3.51        1.69      1.75 o 
   3   6   3      270.89      310.74      7.91 o 
   4   6   3     1556.11     1681.40     20.08 o 
   5   6   3     3657.37     3867.40     41.77 o 
   6   6   3       10.31       16.77      4.11 o 
   7   6   3        6.05       12.58      4.42 o 
   8   6   3      103.05      113.27      7.41 o 
   9   6   3       89.85       85.16      7.09 o 
  10   6   3        4.67       10.66      4.92 o 
  11   6   3      202.14      234.64     12.42 o 
  12   6   3       77.30       79.91      7.56 o 
  13   6   3       26.68       18.22      7.49 o 
  14   6   3        4.54       -6.85      6.85 o 
  15   6   3        6.12      -13.28     13.28 o 
 -17   7   3        1.63        8.69      9.47 o 
 -16   7   3        1.80       -1.54      7.26 o 
 -15   7   3       17.91        4.90      6.44 o 
 -14   7   3        4.56        6.87     11.96 o 
 -13   7   3       55.61       53.96      9.58 o 
 -12   7   3       78.81       92.55      7.39 o 
 -11   7   3        0.58       -1.26      3.84 o 
 -10   7   3       11.71       15.38      4.62 o 
  -9   7   3        8.78       14.82      4.02 o 
  -8   7   3      538.85      552.72     13.75 o 
  -7   7   3     1216.58     1312.95     19.64 o 
  -6   7   3       46.87       46.66      3.11 o 
  -5   7   3     2643.85     2760.05     27.54 o 
  -4   7   3      214.44      228.94      6.57 o 
  -3   7   3      464.32      527.19     11.65 o 
  -2   7   3       69.54       74.77      4.62 o 
  -1   7   3      935.01     1112.96     19.03 o 
   0   7   3        0.04        0.85      2.40 o 
   2   7   3        7.11       13.55      2.06 o 
   3   7   3        7.70       11.93      2.27 o 
   4   7   3      688.93      800.11     11.52 o 
   5   7   3       36.92       44.81      3.65 o 
   6   7   3      166.64      187.59      6.55 o 
   7   7   3        0.09       -2.17      3.46 o 
   8   7   3      393.48      406.65     17.81 o 
   9   7   3        2.64        5.33      4.80 o 
  10   7   3      106.14       97.45      8.71 o 
  11   7   3        7.65        4.58      5.21 o 
  12   7   3       54.91       65.92      8.19 o 
  13   7   3        1.11        8.00      6.13 o 
  14   7   3        0.60       -3.11      9.07 o 
 -16   8   3        0.09        5.12      7.27 o 
 -15   8   3        0.19       -0.48     14.29 o 
 -14   8   3        8.67        9.67      8.71 o 
 -13   8   3       34.06       31.55      8.61 o 
 -12   8   3        8.95       12.58      6.62 o 
 -11   8   3        0.02       -2.56      4.27 o 
 -10   8   3      259.61      262.60      9.36 o 
  -9   8   3       92.65       99.21      6.28 o 
  -8   8   3       72.38       78.26      5.51 o 
  -7   8   3       98.30       99.22      5.45 o 
  -6   8   3     1107.60     1058.65     13.23 o 
  -5   8   3      124.17      100.99      5.61 o 
  -4   8   3      490.81      507.61     10.34 o 
  -3   8   3     1011.27     1139.41     24.29 o 
  -2   8   3       31.93       24.03      3.31 o 
  -1   8   3     7869.67     8388.12    114.66 o 
   0   8   3        7.23        7.48      1.98 o 
   1   8   3      408.52      352.12      8.23 o 
   2   8   3        8.35        9.59      2.05 o 
   3   8   3      257.47      252.83      6.06 o 
   4   8   3       40.25       49.02      3.67 o 
   5   8   3        0.09       -2.61      2.61 o 
   6   8   3       29.75       30.00      3.96 o 
   7   8   3       56.60       67.94      5.10 o 
   8   8   3      660.30      715.44     14.57 o 
   9   8   3        0.00        9.31      5.20 o 
  10   8   3      402.42      430.64     13.87 o 
  11   8   3        0.04        3.88      5.57 o 
  12   8   3       24.83       14.73      5.26 o 
  13   8   3        9.35        2.85      6.20 o 
  14   8   3        6.14       18.51      7.64 o 
 -16   9   3       19.74       34.53      8.67 o 
 -15   9   3        4.97       19.30      9.52 o 
 -14   9   3       32.40       44.73     15.35 o 
 -13   9   3        4.02       -9.33      9.33 o 
 -12   9   3       12.62       11.77      5.68 o 
 -11   9   3       20.50       21.99      5.19 o 
 -10   9   3       14.01        9.49      4.20 o 
  -9   9   3        0.79        0.33      3.54 o 
  -8   9   3        2.33       -2.73      3.28 o 
  -7   9   3      432.06      445.87     10.42 o 
  -6   9   3      322.61      296.10      6.22 o 
  -5   9   3        8.24        6.11      2.90 o 
  -4   9   3        0.13       -2.27      2.27 o 
  -3   9   3       32.81       33.06      3.79 o 
  -2   9   3      215.49      220.66      7.51 o 
  -1   9   3      339.62      344.92     10.43 o 
   0   9   3       56.71       56.14      4.57 o 
   1   9   3      465.54      455.40     18.68 o 
   2   9   3      641.03      632.71     11.16 o 
   3   9   3       77.95       79.16     10.86 o 
   4   9   3       16.38        7.45      4.20 o 
   5   9   3      220.64      222.02     10.28 o 
   6   9   3       74.23       94.98      5.33 o 
   7   9   3      349.93      359.79      9.49 o 
   8   9   3      368.64      416.33     12.36 o 
   9   9   3      120.44      141.49     10.22 o 
  10   9   3       19.16       26.91      6.26 o 
  11   9   3      108.33      126.18      9.43 o 
  12   9   3        2.72        9.43      6.47 o 
  13   9   3        6.42       17.61      6.52 o 
  14   9   3        2.87       -3.62     10.56 o 
 -15  10   3        4.23        4.47      8.33 o 
 -14  10   3       22.28       26.22     12.94 o 
 -13  10   3        0.32        6.97      8.41 o 
 -12  10   3       19.85       25.39      6.32 o 
 -11  10   3        0.70        0.67      4.41 o 
 -10  10   3        3.46       -3.42      3.83 o 
  -9  10   3       10.36        9.08      4.03 o 
  -8  10   3        3.54       -1.11      3.47 o 
  -7  10   3      536.59      560.79     11.92 o 
  -6  10   3       38.32       43.15      3.72 o 
  -5  10   3      124.77      115.90      9.60 o 
  -4  10   3      335.78      342.92     10.56 o 
  -3  10   3      170.12      196.51      7.77 o 
  -2  10   3     1332.16     1311.79     23.09 o 
  -1  10   3        1.45       -1.25      2.27 o 
   0  10   3     1347.57     1338.94     29.69 o 
   1  10   3      112.04       59.67     29.81 o 
   2  10   3        6.04        5.27      1.81 o 
   3  10   3      194.32      207.54     25.21 o 
   4  10   3        5.07        1.30      3.32 o 
   5  10   3      255.94      267.22     11.23 o 
   6  10   3        1.94       -2.78      3.75 o 
   7  10   3       23.52       25.00      4.74 o 
   8  10   3       17.13       19.13      4.46 o 
   9  10   3       53.32       59.92      7.79 o 
  10  10   3       74.62       74.72      7.69 o 
  11  10   3       46.27       45.51      7.18 o 
  12  10   3       37.85       42.16      7.73 o 
  13  10   3        0.61       -1.88      6.76 o 
 -15  11   3        0.24        4.25     10.91 o 
 -14  11   3        0.50       16.93     12.26 o 
 -13  11   3       45.98       45.18      8.59 o 
 -12  11   3       28.70       17.74      6.25 o 
 -11  11   3       19.13       11.11      4.98 o 
 -10  11   3       10.83        7.84      4.37 o 
  -9  11   3       59.98       55.17      5.57 o 
  -8  11   3      107.87      103.02      6.31 o 
  -7  11   3       11.41       12.02      3.75 o 
  -6  11   3       22.35       25.50      3.48 o 
  -5  11   3      183.64      177.03      9.73 o 
  -4  11   3      265.05      287.75     13.44 o 
  -3  11   3     1222.76     1217.15     34.01 o 
  -2  11   3      681.46      284.20     21.95 o 
  -1  11   3      128.93       69.81     16.20 o 
   0  11   3     1008.43     1030.15     38.90 o 
   1  11   3      443.16      484.75     11.30 o 
   2  11   3     2840.68     2760.71     89.47 o 
   3  11   3       25.90       17.01      4.36 o 
   4  11   3      181.55      175.48      8.57 o 
   5  11   3      160.68      166.90     13.18 o 
   6  11   3        3.79       -0.26      4.74 o 
   7  11   3       15.97       18.92      4.66 o 
   8  11   3        0.18        0.12      3.76 o 
   9  11   3        6.39        3.65      5.92 o 
  10  11   3       10.99        5.86      6.13 o 
  11  11   3        0.02        4.96      5.92 o 
  12  11   3        3.47        5.53      6.29 o 
  13  11   3       11.96       -1.98      8.18 o 
 -14  12   3        0.93        0.37     10.52 o 
 -13  12   3        7.58        6.93      6.54 o 
 -12  12   3        0.26        1.96      5.65 o 
 -11  12   3        4.20        4.50      5.44 o 
 -10  12   3        8.71        2.42      4.37 o 
  -9  12   3        1.63        4.36      4.11 o 
  -8  12   3       99.89      104.78      8.05 o 
  -7  12   3        2.11        0.96      5.30 o 
  -6  12   3       59.12       53.62      4.95 o 
  -5  12   3       22.71       17.06      4.65 o 
  -4  12   3       18.18       10.22      4.30 o 
  -3  12   3       45.68       36.15      7.77 o 
  -2  12   3        2.27       -5.40      8.84 o 
  -1  12   3        0.08        1.22      4.26 o 
   0  12   3        4.77       13.63      4.97 o 
   1  12   3      340.56      363.05     14.42 o 
   2  12   3      410.86      410.61     13.13 o 
   3  12   3      228.40      228.99      9.48 o 
   4  12   3      355.89      323.76     11.33 o 
   5  12   3        0.01       -0.14      4.00 o 
   6  12   3        8.22        0.59      4.47 o 
   7  12   3        2.41        2.36      5.10 o 
   8  12   3        7.95        6.73      4.61 o 
   9  12   3        0.02       -4.54      4.54 o 
  10  12   3        2.70        3.66      7.85 o 
  11  12   3        0.28        7.92      7.68 o 
  12  12   3        0.20        3.50      6.19 o 
 -14  13   3       48.93       47.11     15.03 o 
 -13  13   3        0.87        2.40      6.48 o 
 -12  13   3       31.94       18.40      6.41 o 
 -11  13   3       23.87       22.61      6.44 o 
 -10  13   3       38.96       43.78      5.80 o 
  -9  13   3       86.99       79.04      7.68 o 
  -8  13   3       66.37       65.18      5.76 o 
  -7  13   3        0.22        0.10      3.35 o 
  -6  13   3       10.17       12.76      3.69 o 
  -5  13   3       18.93       23.74      5.09 o 
  -4  13   3      117.18      101.78      7.99 o 
  -3  13   3       19.73       16.96      6.46 o 
  -2  13   3      454.71      440.09     20.69 o 
  -1  13   3       25.95       29.99      5.45 o 
   0  13   3        2.41        1.05      4.15 o 
   1  13   3      384.27      408.28     22.46 o 
   2  13   3       36.44       25.80      4.03 o 
   3  13   3      234.74      219.05      9.35 o 
   4  13   3      112.85      110.05      8.00 o 
   5  13   3       19.21       26.17      5.40 o 
   6  13   3      129.31      126.76      9.27 o 
   7  13   3       18.35       15.45      6.32 o 
   8  13   3       57.44       53.38      7.70 o 
   9  13   3        0.00       -3.51      4.82 o 
  10  13   3        0.41       -5.17      5.17 o 
  11  13   3        0.10        8.13      6.02 o 
  12  13   3        3.12        0.35      6.42 o 
 -13  14   3       11.89       10.18      7.06 o 
 -12  14   3        7.94       26.11      7.26 o 
 -11  14   3        0.22        0.18      9.63 o 
 -10  14   3       17.53       19.02      5.37 o 
  -9  14   3        4.69        8.94      4.51 o 
  -8  14   3        0.40       -1.08      3.76 o 
  -7  14   3       34.72       37.61      5.60 o 
  -6  14   3        6.34        1.41      3.51 o 
  -5  14   3        0.00       -2.80      2.94 o 
  -4  14   3      154.25      156.60     11.87 o 
  -3  14   3        2.93        0.93      5.51 o 
  -2  14   3      297.47      290.44     17.47 o 
  -1  14   3       41.69       54.47      9.29 o 
   0  14   3       21.81       17.28      5.06 o 
   1  14   3        0.12        5.33      4.43 o 
   2  14   3        0.11       -3.05      3.05 o 
   3  14   3        0.83        4.40      4.12 o 
   4  14   3       15.11       24.42      5.14 o 
   5  14   3        1.29        5.38      4.43 o 
   6  14   3        0.04       -0.38      8.17 o 
   7  14   3       29.68       27.98      6.52 o 
   8  14   3       13.68       16.10     12.26 o 
   9  14   3        0.65       -5.77      5.77 o 
  10  14   3       15.05       19.53      8.61 o 
  11  14   3       13.24        3.66      8.88 o 
 -13  15   3       25.73       16.74      7.35 o 
 -12  15   3       13.14       16.33      6.80 o 
 -11  15   3       21.90       25.40      6.78 o 
 -10  15   3        6.08        2.16      5.51 o 
  -9  15   3       34.52       21.15      5.27 o 
  -8  15   3        3.23       11.26      5.09 o 
  -7  15   3        8.46       16.90      4.92 o 
  -6  15   3       36.98       36.57      4.89 o 
  -5  15   3        9.26        4.67      3.32 o 
  -4  15   3       28.09       33.03      6.00 o 
  -3  15   3       48.90       40.04      8.43 o 
  -2  15   3      152.47      140.95     14.03 o 
  -1  15   3       98.88       86.66     11.28 o 
   0  15   3        0.29       -1.39      4.38 o 
   1  15   3      185.82      156.84      8.04 o 
   2  15   3       65.45       70.47      6.29 o 
   3  15   3       11.21        7.78      4.19 o 
   4  15   3        0.83        0.82      4.36 o 
   5  15   3       28.46       26.28      5.80 o 
   6  15   3       32.23       23.76      6.22 o 
   7  15   3      116.71      144.79     10.80 o 
   8  15   3        1.29       -0.02      6.17 o 
   9  15   3        1.81       -5.96      9.24 o 
  10  15   3        1.32        7.38      7.23 o 
 -12  16   3        0.56        3.58      6.66 o 
 -11  16   3        0.18       -4.34      5.97 o 
 -10  16   3        2.26        1.60      5.48 o 
  -9  16   3       13.96        8.17      7.85 o 
  -8  16   3        6.88        5.03      5.56 o 
  -7  16   3       25.16       26.84     10.92 o 
  -6  16   3       29.07       29.54      5.61 o 
  -5  16   3        6.52        9.26      3.80 o 
  -4  16   3       12.36        8.04      3.61 o 
  -3  16   3      281.49      287.47     13.20 o 
  -2  16   3       19.80        7.22      7.00 o 
  -1  16   3        0.12        2.54      3.70 o 
   0  16   3        0.54       -1.43      5.42 o 
   1  16   3       53.19       48.17      5.15 o 
   2  16   3       41.83       45.32      8.21 o 
   3  16   3      168.47      151.40      9.61 o 
   4  16   3        7.50        9.71      4.89 o 
   5  16   3        5.86        1.66      4.99 o 
   6  16   3        0.49       -2.28      5.22 o 
   7  16   3        8.71        9.39      6.04 o 
   8  16   3       25.70       18.00      6.94 o 
   9  16   3       18.56       15.60      7.23 o 
 -11  17   3        0.54        2.38      6.45 o 
 -10  17   3       20.68       33.63      8.89 o 
  -9  17   3        9.46       12.12      6.90 o 
  -8  17   3        0.26       -3.97      5.26 o 
  -7  17   3       27.22       36.98      7.87 o 
  -6  17   3        8.67        4.83      5.82 o 
  -5  17   3        0.01       -1.84      3.65 o 
  -4  17   3        8.38       13.62      3.99 o 
  -3  17   3       46.85       47.03      4.94 o 
  -2  17   3       16.52       17.31      4.66 o 
  -1  17   3        0.14       -1.61      3.88 o 
   0  17   3        4.51       13.94      7.62 o 
   1  17   3        4.83        5.21      4.01 o 
   2  17   3       22.94       28.40      5.48 o 
   3  17   3       12.32       11.27      5.01 o 
   4  17   3        1.01       -3.42      4.56 o 
   5  17   3       37.54       38.34      6.77 o 
   6  17   3        0.83       -2.41      8.78 o 
   7  17   3       34.25       35.24      7.59 o 
   8  17   3        0.12        0.25      7.53 o 
  -9  18   3       36.55       44.90      8.87 o 
  -8  18   3        3.72       11.92      5.91 o 
  -7  18   3        0.00       -1.12      5.05 o 
  -6  18   3        1.84        3.81      4.53 o 
  -5  18   3       15.00       20.89      4.94 o 
  -4  18   3       39.51       53.43      5.85 o 
  -3  18   3        0.04       -0.49      3.99 o 
  -2  18   3      192.45      208.50     10.68 o 
  -1  18   3        0.00       -0.26      7.60 o 
   0  18   3      173.48      182.68     17.33 o 
   1  18   3        6.34        2.67      4.07 o 
   2  18   3        2.66       -1.13      4.54 o 
   3  18   3        0.06       -2.23      4.87 o 
   4  18   3       13.57       20.72      7.92 o 
   5  18   3       48.97       71.16      8.26 o 
   6  18   3        3.75       14.73     10.08 o 
   7  18   3        1.96        8.28      6.69 o 
  -8  19   3       13.98       17.10      7.32 o 
  -7  19   3        0.53        6.77      6.68 o 
  -6  19   3       15.59       20.94      5.46 o 
  -5  19   3        1.32       -2.17      4.43 o 
  -4  19   3       12.28       13.54      4.96 o 
  -3  19   3        0.01       -2.98      4.14 o 
  -2  19   3      105.79      137.68     14.14 o 
  -1  19   3        5.19       23.20      9.48 o 
   0  19   3       54.35       54.43      7.21 o 
   1  19   3       78.48       60.72      7.67 o 
   2  19   3        1.57        5.12      5.33 o 
   3  19   3        0.96       -4.61      5.04 o 
   4  19   3        0.16        8.37      6.33 o 
   5  19   3       57.37       49.54      7.80 o 
   6  19   3        2.58       10.33      6.45 o 
  -6  20   3        6.97       15.52      5.78 o 
  -5  20   3        3.24        7.04      4.82 o 
  -4  20   3        1.12       -0.85      5.89 o 
  -3  20   3        2.40       -4.35      4.94 o 
  -2  20   3        8.01       10.77      6.38 o 
  -1  20   3       23.05       34.62     10.42 o 
   0  20   3        0.02       -5.14      7.23 o 
   1  20   3        2.15        5.30      5.51 o 
   2  20   3        6.04       12.65      8.26 o 
   3  20   3       12.01       24.76      6.61 o 
   4  20   3       13.16       15.90      6.60 o 
  -3  21   3        0.60       -4.39      4.39 o 
  -2  21   3       11.29        2.69      6.24 o 
  -1  21   3        1.58       -4.09      8.33 o 
   0  21   3        7.48        1.84      5.92 o 
 -18   0   4        4.40       -6.38     12.41 o 
 -17   0   4        2.37        3.37     12.99 o 
 -16   0   4        4.59        8.52     12.61 o 
 -15   0   4        0.60       -7.86     10.53 o 
 -14   0   4        0.58        1.62      6.96 o 
 -13   0   4       63.86       61.51      7.93 o 
 -12   0   4      664.73      673.28     18.56 o 
 -11   0   4      159.18      114.95      6.69 o 
 -10   0   4       52.44       69.96      5.88 o 
  -9   0   4       95.05       95.20      8.62 o 
  -8   0   4      764.92      913.11     32.05 o 
  -7   0   4     8267.90     8099.51     91.16 o 
  -6   0   4      567.35      615.59      9.05 o 
  -5   0   4      243.40      235.22      8.10 o 
  -4   0   4    25264.38    25343.29    389.72 o 
  -3   0   4     1748.84     1787.65     24.39 o 
  -2   0   4     9682.36     9937.52    107.45 o 
  -1   0   4      131.59      112.31      4.17 o 
   0   0   4      134.16      115.84      3.37 o 
   1   0   4       67.64       65.74      3.74 o 
   2   0   4    26902.67    27553.46    302.19 o 
   3   0   4     1883.07     1830.56     23.46 o 
   4   0   4     8319.38     8152.91     88.77 o 
   5   0   4     1765.49     2001.92     28.80 o 
   6   0   4     1588.52     1684.23     21.57 o 
   7   0   4      491.89      424.08      9.92 o 
   8   0   4      245.98      283.53      8.81 o 
   9   0   4       11.50       10.05      5.65 o 
  10   0   4       39.96       30.24      6.61 o 
  11   0   4        7.08       -1.78      6.02 o 
  12   0   4        6.31        0.08      6.23 o 
  13   0   4        0.27        1.64     20.97 o 
  14   0   4        3.43       14.61      9.41 o 
  15   0   4        5.30      -15.20     15.20 o 
 -18   1   4        2.23       11.87      9.37 o 
 -17   1   4        0.35       13.81      9.23 o 
 -16   1   4        0.00       -4.57      8.09 o 
 -15   1   4        1.00        0.83      7.66 o 
 -14   1   4        0.50        8.87      9.94 o 
 -13   1   4        0.76       -2.86      3.56 o 
 -12   1   4      140.02      136.04      6.12 o 
 -11   1   4       83.14       81.13      4.97 o 
 -10   1   4      288.67      263.62      7.86 o 
  -9   1   4       29.34       61.21      5.09 o 
  -8   1   4    15601.87    16433.68    132.63 o 
  -7   1   4     3520.68     3751.13     36.30 o 
  -6   1   4      692.11      891.04     10.85 o 
  -5   1   4      286.76      263.47      4.90 o 
  -4   1   4       27.79       29.20      1.90 o 
  -3   1   4     5706.87     6187.49     54.87 o 
  -2   1   4    17339.52    17077.12    152.65 o 
  -1   1   4     4925.24     4872.01     49.32 o 
   0   1   4        5.64        7.24      1.38 o 
   1   1   4      207.76      245.42      3.74 o 
   2   1   4        6.35        9.46      1.53 o 
   3   1   4      643.52      604.08      8.05 o 
   4   1   4      766.11      769.04      8.60 o 
   5   1   4     1819.43     2007.26     16.97 o 
   6   1   4        2.86        5.95      1.93 o 
   7   1   4      501.52      524.48      9.62 o 
   8   1   4       15.66       16.35      3.44 o 
   9   1   4       10.00        9.07      3.33 o 
  10   1   4        1.71       -1.99      3.81 o 
  11   1   4        2.94        5.79      4.49 o 
  12   1   4       12.00        6.32      9.20 o 
  13   1   4        1.99       -0.05      5.32 o 
  14   1   4        0.29        0.34      8.34 o 
  15   1   4        0.97       -0.23      8.39 o 
 -18   2   4        1.54        0.90      9.12 o 
 -17   2   4        0.10       -8.34      8.34 o 
 -16   2   4        0.32       -7.94      7.94 o 
 -15   2   4        0.69        1.38      6.22 o 
 -14   2   4        7.98       14.05      4.96 o 
 -13   2   4       24.05        9.45      4.37 o 
 -12   2   4      565.10      631.79     11.47 o 
 -11   2   4        0.82        0.24      3.51 o 
 -10   2   4       64.61       57.87      4.08 o 
  -9   2   4      216.11      237.37      8.54 o 
  -8   2   4    26919.61    28292.16    299.94 o 
  -7   2   4     1568.11     1580.01     19.28 o 
  -6   2   4     2596.12     2615.85     25.60 o 
  -5   2   4        4.96        2.22      0.93 o 
  -4   2   4       24.90       29.80      2.00 o 
  -3   2   4    22296.81    22129.67    199.55 o 
  -2   2   4     2183.08     2049.55     21.50 o 
  -1   2   4     2228.41     2430.04     25.17 o 
   0   2   4        0.61        1.05      1.68 o 
   1   2   4     4961.70     4981.45     50.37 o 
   2   2   4       92.74       78.27      4.21 o 
   3   2   4        3.71        4.00      1.72 o 
   4   2   4       36.98       48.93      3.74 o 
   5   2   4      825.03      994.07      9.98 o 
   6   2   4      498.25      504.06      7.39 o 
   7   2   4       39.16       42.84      4.06 o 
   8   2   4        0.15       -1.56      2.95 o 
   9   2   4      176.61      191.52      6.14 o 
  10   2   4       53.28       60.72      4.97 o 
  11   2   4       14.94        8.52      4.78 o 
  12   2   4       20.46       29.59      6.96 o 
  13   2   4       12.21        4.09      6.92 o 
  14   2   4       13.30       -0.62      6.81 o 
  15   2   4       12.92       16.02     13.73 o 
 -18   3   4        0.41        7.57     13.41 o 
 -17   3   4        0.01       28.23      9.45 o 
 -16   3   4        2.12       14.58      8.70 o 
 -15   3   4        8.64       -2.13      5.27 o 
 -14   3   4        4.70        1.21      4.75 o 
 -13   3   4        7.84       10.22      4.66 o 
 -12   3   4       98.08       97.88      5.89 o 
 -11   3   4        4.59        1.98      4.22 o 
 -10   3   4       69.10       77.62      4.89 o 
  -9   3   4      491.77      520.71     12.43 o 
  -8   3   4     1565.49     1718.70     21.00 o 
  -7   3   4     5490.61     5644.08     48.39 o 
  -6   3   4      187.97      186.48      6.12 o 
  -5   3   4     2151.26     2255.73     20.48 o 
  -4   3   4      148.30      164.57      3.56 o 
  -3   3   4     2926.61     2866.77     27.64 o 
  -2   3   4     2527.04     2478.33     29.24 o 
  -1   3   4       44.61       48.27      2.49 o 
   0   3   4       70.86       44.58      2.07 o 
   1   3   4     1061.97     1101.07     13.41 o 
   2   3   4        0.79        5.27      1.40 o 
   3   3   4      278.36      263.53      5.81 o 
   4   3   4       18.10       16.47      2.48 o 
   5   3   4       18.40       14.32      2.01 o 
   6   3   4       44.76       56.11      3.54 o 
   7   3   4      319.88      341.48      6.78 o 
   8   3   4       93.09       89.48      4.34 o 
   9   3   4       36.88       39.81      3.62 o 
  10   3   4       22.26       22.01      4.76 o 
  11   3   4        3.72       -2.16      5.92 o 
  12   3   4       24.70       27.77      7.15 o 
  13   3   4       21.32       20.00      7.51 o 
  14   3   4        7.30       -0.16      7.10 o 
  15   3   4        0.00       -8.24      8.24 o 
 -17   4   4        0.00        2.79     12.50 o 
 -16   4   4        1.42       -2.65      6.80 o 
 -15   4   4        6.70       11.80      5.53 o 
 -14   4   4       13.89       19.16      5.20 o 
 -13   4   4       15.97       14.57      4.86 o 
 -12   4   4        7.42       -1.21      4.62 o 
 -11   4   4      333.81      319.76      9.48 o 
 -10   4   4      127.15      130.64      7.68 o 
  -9   4   4       53.13       48.72      4.41 o 
  -8   4   4      190.39      214.12      5.95 o 
  -7   4   4      118.10      182.12      6.24 o 
  -6   4   4      135.25      135.59      3.75 o 
  -5   4   4      686.53      718.76      7.73 o 
  -4   4   4      234.87      265.77      4.39 o 
  -3   4   4      367.08      408.09      6.10 o 
  -2   4   4       26.80       11.43      1.76 o 
  -1   4   4       59.24       56.11      2.66 o 
   0   4   4     3729.92     3764.61     38.57 o 
   1   4   4       26.97       40.65      1.94 o 
   2   4   4     3577.29     3737.75     34.92 o 
   3   4   4     3900.27     3991.12     40.55 o 
   4   4   4      263.11      316.93      7.70 o 
   5   4   4        9.31        3.99      2.42 o 
   6   4   4        3.24        6.71      3.23 o 
   7   4   4        7.49       12.04      3.42 o 
   8   4   4       50.04       58.69      5.07 o 
   9   4   4       85.68       93.91      5.97 o 
  10   4   4        0.05       -1.61      3.99 o 
  11   4   4       24.75       14.04      6.30 o 
  12   4   4        5.28        3.19      6.23 o 
  13   4   4        0.01       -5.38      6.78 o 
  14   4   4       49.49       33.23      8.30 o 
 -17   5   4        3.85       15.62     16.29 o 
 -16   5   4        1.80       12.20      7.35 o 
 -15   5   4       21.12       21.81      7.22 o 
 -14   5   4        5.01        5.06      4.74 o 
 -13   5   4        2.56        0.46      5.41 o 
 -12   5   4      115.22       84.09      8.78 o 
 -11   5   4        2.01        4.79      3.94 o 
 -10   5   4      529.46      531.81     10.93 o 
  -9   5   4       10.28        3.69      1.75 o 
  -8   5   4       74.14       92.86      4.06 o 
  -7   5   4      790.04      749.66     15.22 o 
  -6   5   4        0.48        0.15      1.84 o 
  -5   5   4       26.56       23.22      2.06 o 
  -4   5   4      382.67      360.11      5.91 o 
  -3   5   4     1650.99     1752.22     19.88 o 
  -2   5   4       14.67       19.46      2.64 o 
  -1   5   4     3557.10     3494.69     50.75 o 
   0   5   4      539.65      585.73     11.52 o 
   1   5   4      362.67      421.18      6.71 o 
   2   5   4      245.78      250.45      6.89 o 
   3   5   4     1594.62     1653.52     19.44 o 
   4   5   4       43.78       46.58      3.45 o 
   5   5   4     1858.52     1885.04     23.58 o 
   6   5   4       23.51       35.47      4.74 o 
   7   5   4       94.73       96.34      8.07 o 
   8   5   4       94.15       98.83      7.12 o 
   9   5   4       60.59       58.56      5.29 o 
  10   5   4       36.75       40.60      5.30 o 
  11   5   4       46.90       34.40      7.97 o 
  12   5   4        5.50       10.27      6.56 o 
  13   5   4        0.81       -6.40      6.89 o 
  14   5   4        2.57        1.37     10.45 o 
 -17   6   4        0.20       -0.53      7.97 o 
 -16   6   4        0.08       -1.66      6.87 o 
 -15   6   4        0.02        2.57      6.35 o 
 -14   6   4        5.21       15.94      7.56 o 
 -13   6   4       19.47       18.91      8.15 o 
 -12   6   4       59.22       65.17      6.03 o 
 -11   6   4       68.65       73.23      5.34 o 
 -10   6   4      105.69       90.98      4.83 o 
  -9   6   4      561.42      589.53     10.41 o 
  -8   6   4      214.48      207.15      8.68 o 
  -7   6   4      274.31      300.20      5.61 o 
  -6   6   4      116.23      129.81      4.56 o 
  -5   6   4     1612.51     1895.06     19.09 o 
  -4   6   4       22.13       22.01      2.58 o 
  -3   6   4       22.74       20.28      4.54 o 
  -2   6   4      109.12       96.51      6.14 o 
  -1   6   4       12.46        5.61      1.98 o 
   0   6   4        0.00        1.12      2.32 o 
   1   6   4     5137.26     5689.28     57.31 o 
   2   6   4        1.74        7.93      2.12 o 
   3   6   4     3464.67     3805.07     45.07 o 
   4   6   4       20.22        8.15      2.61 o 
   5   6   4       61.25       69.29      4.34 o 
   6   6   4       25.42       34.39      4.19 o 
   7   6   4       89.36       91.41      6.65 o 
   8   6   4      197.91      208.59      9.40 o 
   9   6   4       55.14       70.78      6.99 o 
  10   6   4        1.44        2.55      4.44 o 
  11   6   4        3.72       -0.83      4.44 o 
  12   6   4        0.33       11.21      6.55 o 
  13   6   4       59.88       60.67      8.87 o 
  14   6   4        0.01        1.25      7.81 o 
 -17   7   4        7.25        7.27      8.95 o 
 -16   7   4        0.11        5.70      7.47 o 
 -15   7   4        4.00        6.53      6.32 o 
 -14   7   4       10.59        6.89      8.97 o 
 -13   7   4        3.74       17.53      7.89 o 
 -12   7   4        0.00        3.29      5.45 o 
 -11   7   4       46.56       45.45      4.89 o 
 -10   7   4      363.03      383.46     15.97 o 
  -9   7   4       19.04       18.72      3.88 o 
  -8   7   4       49.81       45.22      4.87 o 
  -7   7   4       31.73       36.09      3.14 o 
  -6   7   4       84.07       86.10      3.49 o 
  -5   7   4     8496.67     9009.07    105.10 o 
  -4   7   4     2554.35     2580.45     33.62 o 
  -3   7   4     1174.66     1365.73     23.25 o 
  -2   7   4      100.22      100.40      8.66 o 
  -1   7   4     1200.23     1167.15     17.40 o 
   0   7   4       24.41        8.36      2.75 o 
   1   7   4     1882.41     2125.87     28.45 o 
   2   7   4       90.83      117.44      4.41 o 
   3   7   4     1499.65     1559.24     22.04 o 
   4   7   4       83.83       92.90      8.39 o 
   5   7   4        0.53        5.56      2.95 o 
   6   7   4       16.94       15.38      3.69 o 
   7   7   4       25.19       23.37      5.21 o 
   8   7   4      592.09      606.59     14.97 o 
   9   7   4       20.40       17.61      5.48 o 
  10   7   4       46.71       51.47      7.04 o 
  11   7   4       57.73       54.02      6.19 o 
  12   7   4       43.49       37.39      6.77 o 
  13   7   4        0.79       -6.80      6.80 o 
  14   7   4        4.18       -5.29      7.44 o 
 -16   8   4        0.80       -3.78      6.75 o 
 -15   8   4        3.12       14.01      9.03 o 
 -14   8   4       22.83       22.65      8.69 o 
 -13   8   4        6.86       -2.40      7.35 o 
 -12   8   4       20.65       16.69      5.68 o 
 -11   8   4      186.67      162.74      8.38 o 
 -10   8   4        0.36       -3.69      3.69 o 
  -9   8   4        7.64        7.96      3.92 o 
  -8   8   4       37.65       31.27      4.19 o 
  -7   8   4       10.46        7.84      3.25 o 
  -6   8   4       65.63       70.35      3.84 o 
  -5   8   4     2832.97     2980.49     38.91 o 
  -4   8   4     3932.45     4359.81     53.87 o 
  -3   8   4      223.90      238.22      8.48 o 
  -2   8   4      487.99      443.35     11.07 o 
  -1   8   4        6.81       10.51      2.57 o 
   0   8   4      313.15      308.69      7.78 o 
   1   8   4       13.31       18.84      2.11 o 
   2   8   4      280.84      290.02      8.45 o 
   3   8   4        7.10       12.79      3.01 o 
   4   8   4      195.81      175.38      6.50 o 
   5   8   4        4.48        6.93      3.14 o 
   6   8   4      208.96      201.31      8.53 o 
   7   8   4      186.45      195.31      8.40 o 
   8   8   4        1.02       12.99      5.17 o 
   9   8   4        1.74        9.70      5.20 o 
  10   8   4        0.55        4.06      5.45 o 
  11   8   4        0.01        1.54      5.25 o 
  12   8   4       51.56       59.79      7.55 o 
  13   8   4        3.09        2.22      7.14 o 
 -16   9   4        1.89        0.41     10.17 o 
 -15   9   4        0.01       12.41     13.61 o 
 -14   9   4        7.01       -1.47     10.50 o 
 -13   9   4       30.50       26.20     11.07 o 
 -12   9   4        2.88        1.95      5.16 o 
 -11   9   4      127.63      137.62      7.89 o 
 -10   9   4        1.02        2.66      3.97 o 
  -9   9   4      172.50      180.95      9.93 o 
  -8   9   4        8.10        8.69      3.71 o 
  -7   9   4        4.41        7.40      3.26 o 
  -6   9   4        2.46        0.99      1.96 o 
  -5   9   4      220.23      244.66      7.84 o 
  -4   9   4      477.07      622.75     12.33 o 
  -3   9   4       26.96       19.77      3.58 o 
  -2   9   4       13.29       10.23      3.00 o 
  -1   9   4      383.57      369.75      8.72 o 
   0   9   4      207.29      207.05      8.42 o 
   1   9   4        0.46        1.40      1.61 o 
   2   9   4      357.58      304.65      9.24 o 
   3   9   4       34.54       27.79      4.77 o 
   4   9   4        1.27        0.69      2.31 o 
   5   9   4      269.04      286.51      7.87 o 
   6   9   4       43.95       46.62      4.71 o 
   7   9   4      187.50      218.11      8.12 o 
   8   9   4      631.24      647.38     15.70 o 
   9   9   4      269.51      247.42     14.67 o 
  10   9   4       41.11       38.93      6.70 o 
  11   9   4       25.50       46.23      7.41 o 
  12   9   4        7.54       14.84      5.63 o 
  13   9   4        4.30       -2.22      5.84 o 
 -16  10   4        3.18        0.36      8.78 o 
 -15  10   4        0.03       21.06     12.84 o 
 -14  10   4       28.90       35.06     12.44 o 
 -13  10   4        1.02        4.03      5.75 o 
 -12  10   4       20.65       13.91      6.09 o 
 -11  10   4        0.00       -4.70      4.80 o 
 -10  10   4        7.46       13.23      4.29 o 
  -9  10   4        3.99        1.52      3.69 o 
  -8  10   4      404.54      403.99     10.58 o 
  -7  10   4      202.09      194.56      7.05 o 
  -6  10   4        5.66        5.10      2.17 o 
  -5  10   4        5.34        5.61      3.32 o 
  -4  10   4       22.54       10.89      3.22 o 
  -3  10   4      661.97      625.39     14.81 o 
  -2  10   4      128.16      130.91     10.93 o 
  -1  10   4      317.61      294.95      9.96 o 
   0  10   4      124.94       98.64     12.36 o 
   2  10   4       90.23       77.85      7.35 o 
   3  10   4     1441.34     1527.78     22.51 o 
   4  10   4       30.84       26.23      6.30 o 
   5  10   4       71.32       64.67      6.58 o 
   6  10   4      785.00      854.62     17.07 o 
   7  10   4      115.50      126.25      6.70 o 
   8  10   4       15.99       15.97      4.73 o 
   9  10   4       16.69       16.88      5.81 o 
  10  10   4       15.88       14.96      6.16 o 
  11  10   4        5.23        4.10      7.37 o 
  12  10   4        7.28        4.85      6.23 o 
  13  10   4        2.93        8.87      6.91 o 
 -15  11   4        4.33       18.93     12.76 o 
 -14  11   4       12.94       10.56     11.65 o 
 -13  11   4        7.92        1.64      6.78 o 
 -12  11   4        2.91        7.26      5.63 o 
 -11  11   4        1.37        1.89      5.00 o 
 -10  11   4       67.56       69.57      6.25 o 
  -9  11   4        2.31       -2.38      3.64 o 
  -8  11   4       14.54        6.21      3.72 o 
  -7  11   4        0.29       -2.83      2.83 o 
  -6  11   4        5.19        5.24      2.77 o 
  -5  11   4      555.13      588.32     13.16 o 
  -4  11   4      127.37      118.38      6.32 o 
  -3  11   4       11.40        8.17      4.33 o 
  -2  11   4     3552.43     3622.67     55.78 o 
  -1  11   4       95.31       81.18     22.76 o 
   1  11   4      711.60      678.22     13.86 o 
   2  11   4      197.88      187.01     17.58 o 
   3  11   4      311.23      337.24     11.56 o 
   4  11   4       28.50       34.86      5.37 o 
   5  11   4       33.82       37.60      4.98 o 
   6  11   4        5.61       -0.85      3.93 o 
   7  11   4       25.18       25.51      5.34 o 
   8  11   4        0.29        1.30      4.18 o 
   9  11   4       12.79        6.69      4.69 o 
  10  11   4       45.60       36.23      6.95 o 
  11  11   4        0.22        6.38      6.28 o 
  12  11   4        3.17        5.19     12.41 o 
 -15  12   4       16.12       25.01     12.81 o 
 -14  12   4       16.75        9.22     11.31 o 
 -13  12   4       72.66       84.09      9.26 o 
 -12  12   4        0.11       -5.48      8.29 o 
 -11  12   4        0.08        1.39      5.18 o 
 -10  12   4        4.51        8.60      4.51 o 
  -9  12   4      164.85      162.50      8.13 o 
  -8  12   4        7.04        5.85      3.83 o 
  -7  12   4       40.94       44.16      4.23 o 
  -6  12   4      124.99      110.66      7.25 o 
  -5  12   4      425.71      434.90     11.46 o 
  -4  12   4      122.04      109.28      8.17 o 
  -3  12   4       71.04       63.64      9.19 o 
  -2  12   4     6078.69     6025.71    118.44 o 
  -1  12   4       17.88       21.28      6.39 o 
   0  12   4      844.78      871.89     35.36 o 
   1  12   4       98.34       90.70      6.18 o 
   2  12   4        0.13       -2.23      3.67 o 
   3  12   4       21.14       25.77      4.77 o 
   4  12   4      205.87      215.43     25.33 o 
   5  12   4       58.63       38.05      6.02 o 
   6  12   4       51.27       51.60      6.97 o 
   7  12   4       72.34       86.13      8.61 o 
   8  12   4       16.61       12.81      7.11 o 
   9  12   4        9.41       11.04      4.90 o 
  10  12   4       15.75       16.28      6.45 o 
  11  12   4       18.99        9.83      6.74 o 
  12  12   4        0.72       -2.16      6.24 o 
 -14  13   4       23.76       19.49      8.62 o 
 -13  13   4        4.29       12.43      6.57 o 
 -12  13   4        5.21       -2.49      5.62 o 
 -11  13   4        1.81        5.49      5.56 o 
 -10  13   4       36.44       45.62      6.55 o 
  -9  13   4        0.27        3.80      4.07 o 
  -8  13   4        0.62       -1.96      3.63 o 
  -7  13   4       48.11       41.28      4.31 o 
  -6  13   4       37.88       34.83      3.65 o 
  -5  13   4        8.05        6.76      4.43 o 
  -4  13   4       34.84       30.97      5.46 o 
  -3  13   4       10.16        9.59      6.19 o 
  -2  13   4       66.11       43.27      9.03 o 
  -1  13   4      353.94      374.26     25.40 o 
   0  13   4       72.45       72.80      7.05 o 
   1  13   4        0.61        6.58      4.43 o 
   2  13   4      881.36      828.62     25.85 o 
   3  13   4        1.54       -2.01      4.07 o 
   4  13   4      173.45      182.17      9.33 o 
   5  13   4       12.69        9.70      5.24 o 
   6  13   4       96.65       92.83      8.50 o 
   7  13   4       27.27       21.03      6.53 o 
   8  13   4       10.94        8.73      6.26 o 
   9  13   4        2.72        2.89      4.72 o 
  10  13   4        3.15        1.37      5.09 o 
  11  13   4        2.44       11.12      6.52 o 
 -13  14   4       56.76       64.30      8.50 o 
 -12  14   4        0.85        1.37      5.88 o 
 -11  14   4        0.33        8.38      5.65 o 
 -10  14   4        5.41       12.78      7.24 o 
  -9  14   4        6.15       10.89      4.48 o 
  -8  14   4       10.00        9.92      4.08 o 
  -7  14   4        1.78        3.38      3.79 o 
  -6  14   4      110.52      129.79      6.75 o 
  -5  14   4       47.76       49.16      6.64 o 
  -4  14   4      188.49      189.83     10.53 o 
  -3  14   4        4.69       11.06      6.50 o 
  -2  14   4        4.95        0.33      5.34 o 
  -1  14   4      946.91      929.44     62.71 o 
   0  14   4        9.80        0.84      4.48 o 
   1  14   4      818.70      835.42     16.24 o 
   2  14   4      123.99      127.64      8.93 o 
   3  14   4        0.81        2.50      3.96 o 
   4  14   4       26.91       28.37      5.48 o 
   5  14   4        0.09       -4.51      4.88 o 
   6  14   4       20.45       21.59      5.84 o 
   7  14   4        0.04       -6.12      6.64 o 
   8  14   4        0.43       -5.97      5.97 o 
   9  14   4        1.95       -5.81      5.81 o 
  10  14   4        0.27        1.58      5.92 o 
 -13  15   4        1.11        8.01      6.43 o 
 -12  15   4        8.60        6.39      6.43 o 
 -11  15   4       15.42       19.13      6.48 o 
 -10  15   4        1.11        1.00      5.82 o 
  -9  15   4        5.82        0.76      4.23 o 
  -8  15   4        2.66        0.38      3.91 o 
  -7  15   4       42.00       57.23      5.87 o 
  -6  15   4       26.74       23.04      4.45 o 
  -5  15   4        2.61        1.01      4.39 o 
  -4  15   4       30.81       35.66      6.13 o 
  -3  15   4       52.09       43.45      9.04 o 
  -2  15   4       77.81       75.53     10.66 o 
  -1  15   4      434.57      393.07     39.47 o 
   0  15   4       76.92       76.41      8.02 o 
   1  15   4        2.37        2.21      3.26 o 
   2  15   4       12.68       18.74      4.57 o 
   3  15   4       41.46       57.19     10.62 o 
   4  15   4       14.33        5.20      4.70 o 
   5  15   4      179.09      160.00     10.26 o 
   6  15   4       26.04       28.07      6.52 o 
   7  15   4        0.41       -2.44      5.60 o 
   8  15   4        0.14       -2.60      8.62 o 
   9  15   4        0.48       -6.10      6.10 o 
  10  15   4        0.65        1.67      7.25 o 
 -12  16   4        0.48       -5.56      5.56 o 
 -11  16   4        0.24       -2.44      5.60 o 
 -10  16   4        2.14        5.11      7.97 o 
  -9  16   4        5.57        3.78      6.27 o 
  -8  16   4        0.03       -4.46      4.46 o 
  -7  16   4        0.31        1.84      3.91 o 
  -6  16   4        3.33        8.58      3.86 o 
  -5  16   4       42.89       41.97      6.97 o 
  -4  16   4       14.68       13.03      5.30 o 
  -3  16   4       37.09       18.88     17.71 o 
  -2  16   4      157.26      135.06     17.28 o 
  -1  16   4       19.02       17.76      7.56 o 
   0  16   4      134.81       98.68      8.99 o 
   1  16   4       10.33        6.71      3.94 o 
   2  16   4        0.19       -0.66      4.13 o 
   3  16   4       66.93       73.62      7.23 o 
   4  16   4        2.16       -2.63      4.56 o 
   5  16   4        0.05       -4.58      4.58 o 
   6  16   4        0.42       -5.18      5.18 o 
   7  16   4       20.43       24.95      7.22 o 
   8  16   4        0.04       -3.33      6.14 o 
   9  16   4        0.59      -10.23     10.23 o 
 -11  17   4        2.53       -3.26      7.31 o 
 -10  17   4        3.56        6.18      5.77 o 
  -9  17   4        2.91       -0.50      6.05 o 
  -8  17   4       41.75       51.08      6.96 o 
  -7  17   4        8.68        3.70      4.35 o 
  -6  17   4        2.95        0.93      3.97 o 
  -5  17   4       13.79       10.15      5.73 o 
  -4  17   4       93.71       77.01      8.77 o 
  -3  17   4       31.67       48.59      7.34 o 
  -2  17   4       11.41       35.50      9.74 o 
  -1  17   4       60.19       62.28     11.23 o 
   0  17   4       24.65       27.27      8.75 o 
   1  17   4       88.76       76.70      6.86 o 
   2  17   4       10.24        8.83      4.76 o 
   3  17   4        2.93       -4.35      4.35 o 
   4  17   4       16.13       11.54      5.42 o 
   5  17   4       60.67       66.06     13.80 o 
   6  17   4        0.16       -5.46      5.46 o 
   7  17   4       12.05       15.54      6.88 o 
   8  17   4        0.60       -5.37      6.56 o 
 -10  18   4        2.41       -4.11      6.58 o 
  -9  18   4        1.90        7.85      6.94 o 
  -8  18   4        1.30        2.50      7.47 o 
  -7  18   4        2.69        7.67      5.31 o 
  -6  18   4       21.76       34.86      5.58 o 
  -5  18   4       33.90       31.26      5.19 o 
  -4  18   4       58.76       71.47      7.35 o 
  -3  18   4        0.11        1.95      5.63 o 
  -2  18   4        7.51       10.28      4.63 o 
  -1  18   4        8.14       10.79     12.25 o 
   0  18   4        9.68        8.34      5.98 o 
   1  18   4       78.31       85.72      7.37 o 
   2  18   4       15.08       18.84      5.38 o 
   3  18   4        0.43        4.52      5.17 o 
   4  18   4        2.76        1.13      5.30 o 
   5  18   4        0.07       -5.09      5.09 o 
   6  18   4        5.49        2.96      6.25 o 
   7  18   4        2.62       -0.99      6.38 o 
  -8  19   4        1.55        1.35      6.26 o 
  -7  19   4        0.96       12.71      5.67 o 
  -6  19   4        5.24        4.77      4.73 o 
  -5  19   4        1.52        1.82      4.33 o 
  -4  19   4      127.73      150.19     11.02 o 
  -3  19   4       10.75        7.68      4.40 o 
  -2  19   4       31.53       12.71      8.63 o 
  -1  19   4      124.76      126.31     15.75 o 
   0  19   4        0.46        4.03      5.19 o 
   1  19   4        1.27        6.05      6.03 o 
   2  19   4       11.92       12.90      5.44 o 
   3  19   4        3.12        7.77      5.82 o 
   4  19   4        9.99       14.33      6.32 o 
   5  19   4       27.51       36.14      7.51 o 
  -6  20   4        0.71       -2.05      4.74 o 
  -5  20   4        0.92        1.71      4.45 o 
  -4  20   4        5.89        9.42      4.47 o 
  -3  20   4       11.05        9.84      5.70 o 
  -2  20   4       27.23       18.25      6.69 o 
  -1  20   4        3.35       -2.43      8.13 o 
   0  20   4       70.00       97.04      9.81 o 
   1  20   4        4.47        7.67      6.51 o 
   2  20   4      144.37      163.60     11.51 o 
   3  20   4        4.74        1.24      5.83 o 
  -2  21   4       24.44       17.36     10.14 o 
  -1  21   4        0.63        1.13      6.88 o 
 -18   1   5        0.09       -0.92      8.75 o 
 -17   1   5        2.06        1.72     13.89 o 
 -16   1   5       31.81       31.74     11.35 o 
 -15   1   5        1.01        5.57      9.62 o 
 -14   1   5        5.27        6.49      6.62 o 
 -13   1   5       68.31       76.57      7.22 o 
 -12   1   5     1070.02     1057.16     14.76 o 
 -11   1   5       28.39       24.95      3.99 o 
 -10   1   5       11.94       16.00      3.41 o 
  -9   1   5        1.48        7.51      2.77 o 
  -8   1   5     3401.05     3760.07     37.00 o 
  -7   1   5      160.05      153.99      4.85 o 
  -6   1   5     4643.93     4571.40     42.59 o 
  -5   1   5      159.63      237.26      6.84 o 
  -4   1   5     1158.25     1125.36     10.90 o 
  -3   1   5     3992.12     3852.19     32.77 o 
  -2   1   5      324.49      315.15      4.39 o 
  -1   1   5     2426.15     2242.38     20.02 o 
   0   1   5     5922.01     5858.23     49.84 o 
   1   1   5      530.46      583.68      6.62 o 
   2   1   5     3665.72     3488.46     27.43 o 
   3   1   5       65.81       81.50      2.88 o 
   4   1   5     1988.39     2420.29     20.29 o 
   5   1   5      874.66     1000.45     10.70 o 
   6   1   5     1261.62     1269.74     14.54 o 
   7   1   5        4.82        0.23      2.64 o 
   8   1   5       38.32       40.24      3.78 o 
   9   1   5        1.69        2.57      3.81 o 
  10   1   5        3.62       -0.82      3.98 o 
  11   1   5       38.22       39.90      5.04 o 
  12   1   5        5.95       11.62      6.49 o 
  13   1   5       12.63       15.99      7.07 o 
  14   1   5        9.01        4.57     11.91 o 
 -18   2   5        0.59       15.54      9.62 o 
 -17   2   5        0.57       -2.32      8.74 o 
 -16   2   5        6.49       10.26      9.00 o 
 -15   2   5        0.41        1.08      7.37 o 
 -14   2   5        3.10        4.71      6.34 o 
 -13   2   5       12.34       12.15      5.52 o 
 -12   2   5     1448.98     1402.17     19.08 o 
 -11   2   5       64.36       69.87      4.74 o 
 -10   2   5        2.28        2.81      1.79 o 
  -9   2   5        3.37        0.89      2.98 o 
  -8   2   5       20.19       41.59     11.23 o 
  -7   2   5       25.82       40.07      2.59 o 
  -6   2   5      618.05      729.11      8.44 o 
  -5   2   5     1793.57     1814.72     16.79 o 
  -4   2   5     2571.81     2723.01     32.59 o 
  -3   2   5      293.00      290.21      5.25 o 
  -2   2   5    11898.47     4744.54    102.61 o 
  -1   2   5       13.46       22.79      3.82 o 
   0   2   5      564.15      243.74      9.47 o 
   1   2   5        6.29       10.56      2.09 o 
   2   2   5     1475.68     1374.46     15.83 o 
   3   2   5     2072.41     2311.88     19.36 o 
   4   2   5       16.87        9.59      1.72 o 
   5   2   5      344.25      336.18      5.63 o 
   6   2   5       24.41       26.13      3.07 o 
   7   2   5       13.13       16.14      3.18 o 
   8   2   5        5.73        9.15      3.17 o 
   9   2   5        1.17        7.07      3.43 o 
  10   2   5        0.18       -3.71      3.71 o 
  11   2   5        3.93       -3.38      5.85 o 
  12   2   5        1.59       -6.15      6.15 o 
  13   2   5       20.39       19.79      7.45 o 
  14   2   5       13.55       -1.45      9.44 o 
 -18   3   5       14.28       25.54      9.67 o 
 -17   3   5        5.70        2.02     11.38 o 
 -16   3   5        0.01        5.44      7.01 o 
 -15   3   5       39.25       34.45     13.69 o 
 -14   3   5       95.89      102.06      7.53 o 
 -13   3   5       22.55       31.73      5.23 o 
 -12   3   5      266.61      281.91      9.59 o 
 -11   3   5      396.34      431.45     11.01 o 
 -10   3   5       69.76       79.97      4.82 o 
  -9   3   5       97.95      103.91      5.47 o 
  -8   3   5        9.29       24.55      2.76 o 
  -7   3   5      549.12      601.76      8.80 o 
  -6   3   5       83.02       89.77      4.58 o 
  -5   3   5     3263.47     3229.48     28.90 o 
  -4   3   5     4362.03     4213.51     64.16 o 
  -3   3   5      440.26      419.39      6.40 o 
  -2   3   5     2333.53     2348.59     24.55 o 
   0   3   5      201.99      232.01      5.00 o 
   1   3   5      741.85      906.32     10.49 o 
   2   3   5       40.65       52.52      2.95 o 
   3   3   5     4513.59     4920.74     46.58 o 
   4   3   5      346.61      424.76     11.17 o 
   5   3   5     1773.92     1939.96     19.34 o 
   6   3   5        8.05        5.61      1.70 o 
   7   3   5        4.71       12.32      2.87 o 
   8   3   5       21.68       18.41      3.76 o 
   9   3   5      314.01      361.28      8.77 o 
  10   3   5       10.42        3.31      5.74 o 
  11   3   5        2.09       -0.30      6.04 o 
  12   3   5       11.77       14.70      6.91 o 
  13   3   5       64.33       59.40      8.83 o 
  14   3   5        9.96        6.11      7.56 o 
 -18   4   5        0.01        6.63     13.92 o 
 -17   4   5        0.06       -4.62      6.43 o 
 -16   4   5       35.22       32.83     10.38 o 
 -15   4   5        5.40        1.15      5.43 o 
 -14   4   5        0.46       -1.37      4.94 o 
 -13   4   5        1.09        6.80      4.47 o 
 -12   4   5      147.08      125.49      9.03 o 
 -11   4   5      144.02      158.80      7.11 o 
 -10   4   5       37.72       30.34      3.89 o 
  -9   4   5       13.82       19.25      2.90 o 
  -8   4   5       33.48       38.15      2.90 o 
  -7   4   5      146.52      126.17      3.97 o 
  -6   4   5        3.14        1.33      1.40 o 
  -5   4   5     2823.40     2821.13     23.86 o 
  -4   4   5     1195.35     1094.00     11.23 o 
  -3   4   5      889.01      922.53     12.34 o 
  -2   4   5       83.08      106.13      5.26 o 
  -1   4   5        5.96        1.11      1.17 o 
   0   4   5       40.93       53.52      2.41 o 
   1   4   5     2377.24     2362.04     26.29 o 
   2   4   5        4.93        6.76      1.85 o 
   3   4   5       72.68       77.26      6.03 o 
   4   4   5       17.66       12.39      2.52 o 
   5   4   5      392.90      415.54      8.53 o 
   6   4   5       73.34       70.29      4.90 o 
   7   4   5       21.41       13.37      3.46 o 
   8   4   5        1.13        2.93      3.76 o 
   9   4   5        3.95        5.70      4.08 o 
  10   4   5       65.56       92.72      8.28 o 
  11   4   5        4.22        1.61      6.01 o 
  12   4   5       87.41       76.51     13.25 o 
  13   4   5       29.24       26.45      8.07 o 
  14   4   5        4.03       -2.45      8.54 o 
 -17   5   5        0.05        5.20      9.03 o 
 -16   5   5        2.13       -0.66      7.04 o 
 -15   5   5       15.44       13.39      5.66 o 
 -14   5   5        0.20        2.18      5.05 o 
 -13   5   5       34.42       43.70     10.30 o 
 -12   5   5       44.08       48.23      6.78 o 
 -11   5   5      401.37      410.56     10.21 o 
 -10   5   5       21.06       16.25      4.21 o 
  -9   5   5      927.15      928.03     15.23 o 
  -8   5   5       61.32       56.88      3.55 o 
  -7   5   5        1.68        2.08      1.80 o 
  -6   5   5        3.95        1.82      1.44 o 
  -5   5   5      371.03      318.55      4.57 o 
  -4   5   5      125.84       84.08      3.69 o 
  -3   5   5     4534.16     4424.04     46.29 o 
  -2   5   5      502.97      543.09      9.20 o 
  -1   5   5     1442.78     1728.52     19.71 o 
   0   5   5     1268.40     1271.98     13.75 o 
   1   5   5    13029.62    13773.92    112.82 o 
   2   5   5      174.68      186.03      4.22 o 
   3   5   5       57.40       42.73      2.60 o 
   4   5   5      537.37      590.16      9.40 o 
   5   5   5       80.34       92.54      6.56 o 
   6   5   5      603.52      599.69     13.71 o 
   7   5   5       44.75       29.44      5.20 o 
   8   5   5        5.14       -1.67      3.77 o 
   9   5   5      216.99      216.06      8.67 o 
  10   5   5      110.65      114.86      7.12 o 
  11   5   5        3.37       -0.66      6.19 o 
  12   5   5       11.88       -2.87      6.57 o 
  13   5   5        2.84       -2.67     10.49 o 
  14   5   5       20.64        2.51      7.88 o 
 -17   6   5        3.64        4.22      9.03 o 
 -16   6   5        0.01        3.50      7.05 o 
 -15   6   5        0.22        9.01      6.85 o 
 -14   6   5       24.23       24.82     16.16 o 
 -13   6   5        1.19        1.27      5.49 o 
 -12   6   5       99.50      108.61     21.57 o 
 -11   6   5      401.78      434.98     13.05 o 
 -10   6   5       36.91       37.11      3.86 o 
  -9   6   5       30.64       34.47      4.14 o 
  -8   6   5      175.56      177.13      5.54 o 
  -7   6   5      789.89      764.70     11.39 o 
  -6   6   5       29.52       24.40      1.93 o 
  -5   6   5       39.44       33.37      2.91 o 
  -4   6   5      438.33      460.95      7.09 o 
  -3   6   5      427.52      380.87     11.81 o 
  -2   6   5      648.00      483.49     13.57 o 
  -1   6   5        1.51       -0.21      2.73 o 
   0   6   5     1078.91     1384.42     21.71 o 
   1   6   5      692.76      702.07     10.08 o 
   2   6   5      835.26      755.19     11.29 o 
   3   6   5      414.12      361.19      7.55 o 
   4   6   5       87.24       76.36      4.60 o 
   5   6   5       47.86       50.16      4.23 o 
   6   6   5      179.38      174.72      9.13 o 
   7   6   5     1356.78     1462.30     24.50 o 
   8   6   5       86.55       81.60      7.31 o 
   9   6   5        1.88       -2.56      4.13 o 
  10   6   5        3.64       -4.31      4.31 o 
  11   6   5       50.82       45.22      7.30 o 
  12   6   5        0.11        2.93      6.70 o 
  13   6   5       47.83       35.16      8.63 o 
 -17   7   5        0.09        2.98      7.35 o 
 -16   7   5        0.83        4.96      7.45 o 
 -15   7   5        0.01       25.09      9.46 o 
 -14   7   5       23.41       15.16      9.51 o 
 -13   7   5       42.51       29.62     11.64 o 
 -12   7   5       43.11       52.79      7.58 o 
 -11   7   5        1.52        1.32      4.55 o 
 -10   7   5      166.91      184.44      6.84 o 
  -9   7   5       65.18       61.39      4.30 o 
  -8   7   5       14.39       19.25      3.03 o 
  -7   7   5      272.38      294.76      6.23 o 
  -6   7   5      197.09      186.59      5.18 o 
  -5   7   5     2096.06     2162.58     29.38 o 
  -4   7   5      723.47      693.95     12.59 o 
  -3   7   5        9.43       10.59      2.95 o 
  -2   7   5      104.77       75.92      4.99 o 
  -1   7   5     1406.76     1508.28     24.52 o 
   0   7   5       19.90        0.54      2.83 o 
   1   7   5      235.72      257.27      5.57 o 
   2   7   5       91.40       97.38      5.27 o 
   4   7   5       36.81       22.14      6.54 o 
   5   7   5       85.93       86.09      5.13 o 
   6   7   5        4.62        8.22      3.82 o 
   7   7   5      514.56      569.26     14.34 o 
   8   7   5      414.49      454.93     13.37 o 
   9   7   5        0.21        1.14      5.18 o 
  10   7   5        6.83       10.01      4.74 o 
  11   7   5        0.06       -4.73      4.73 o 
  12   7   5        1.44       -1.85      6.69 o 
  13   7   5       27.87       31.70      8.23 o 
 -17   8   5        7.31        4.09      7.44 o 
 -16   8   5        8.67       24.25      7.69 o 
 -15   8   5        1.06        6.18     19.21 o 
 -14   8   5       20.87       38.69      9.23 o 
 -13   8   5        3.17       11.74     10.39 o 
 -12   8   5       11.84        7.16      5.27 o 
 -11   8   5        7.56       14.78      5.12 o 
 -10   8   5       29.72       24.62      4.59 o 
  -9   8   5      235.46      196.06      8.01 o 
  -8   8   5        4.31        4.24      3.26 o 
  -7   8   5      192.26      210.12      5.69 o 
  -6   8   5      137.18      178.62      6.22 o 
  -5   8   5     1078.57     1145.40     18.50 o 
  -4   8   5      184.02      194.65      7.19 o 
  -3   8   5     3743.95     3987.31     60.45 o 
  -2   8   5        1.88        0.67      2.69 o 
  -1   8   5       34.77       30.93      3.34 o 
   0   8   5       23.71       17.92      3.65 o 
   1   8   5     1460.97     1473.64     17.86 o 
   2   8   5       15.12        4.31      4.76 o 
   3   8   5       59.99       61.24      6.86 o 
   4   8   5      431.45      414.74     11.77 o 
   5   8   5      123.33      133.95      7.16 o 
   6   8   5      690.44      734.84     13.50 o 
   7   8   5        0.75       -1.52      4.53 o 
   8   8   5      165.24      165.87      9.45 o 
   9   8   5       15.44       17.05      7.10 o 
  10   8   5        4.13        4.50      5.34 o 
  11   8   5        3.45        3.87      4.94 o 
  12   8   5        1.53       -1.67      6.67 o 
  13   8   5       29.51       19.17      7.81 o 
 -16   9   5        4.58       19.03     11.44 o 
 -15   9   5        1.03       12.87     12.05 o 
 -14   9   5        7.20       -1.07      9.48 o 
 -13   9   5        0.20       -5.47      6.58 o 
 -12   9   5        0.33        1.03      5.12 o 
 -11   9   5       19.94       23.43      5.93 o 
 -10   9   5        8.12        2.95      3.97 o 
  -9   9   5      146.75      140.28      7.09 o 
  -8   9   5      331.75      338.78      9.50 o 
  -7   9   5      603.63      636.40     11.29 o 
  -6   9   5      116.46      113.94      6.07 o 
  -5   9   5     1029.97     1072.04     18.13 o 
  -4   9   5      778.89      760.86     14.25 o 
  -3   9   5       12.51       16.54      3.63 o 
  -2   9   5        4.04        1.81      2.89 o 
  -1   9   5        6.84       14.03      3.11 o 
   0   9   5      184.66      197.22      8.23 o 
   1   9   5     1224.46     1262.36     36.01 o 
   2   9   5      264.33      257.68      8.04 o 
   3   9   5      300.75      324.31      9.81 o 
   4   9   5     1638.10     1673.97     25.39 o 
   5   9   5       96.12       76.35      6.28 o 
   6   9   5      860.46      911.90     15.44 o 
   7   9   5        5.18        1.80      4.12 o 
   8   9   5      248.05      244.72     10.96 o 
   9   9   5        5.09        8.70      5.77 o 
  10   9   5        8.83        5.56      5.61 o 
  11   9   5        3.90        2.72      6.33 o 
  12   9   5       43.98       38.12      7.21 o 
  13   9   5        2.32       -3.25      7.36 o 
 -16  10   5        1.64        9.02     11.94 o 
 -15  10   5        0.07        6.91     11.50 o 
 -14  10   5       16.20        5.97     10.66 o 
 -13  10   5        6.47        6.85      6.62 o 
 -12  10   5        3.71        3.84      5.29 o 
 -11  10   5      124.07      119.57      9.36 o 
 -10  10   5        2.80       -1.72      4.44 o 
  -9  10   5        2.46        0.68      3.72 o 
  -8  10   5       17.53       18.08      4.09 o 
  -7  10   5      333.80      334.62      8.43 o 
  -6  10   5       11.02       10.51      3.76 o 
  -5  10   5      128.22      127.45      6.52 o 
  -4  10   5      429.10      427.50     10.74 o 
  -3  10   5       31.07       45.64      5.17 o 
  -2  10   5      498.23      526.49     13.87 o 
  -1  10   5       10.94        4.34      2.97 o 
   0  10   5       36.88       35.50      4.69 o 
   1  10   5       77.28       49.79     13.69 o 
   2  10   5       11.67        7.81      3.78 o 
   3  10   5       27.11       18.94      5.62 o 
   4  10   5     1223.84     1290.00     21.35 o 
   5  10   5      322.37      348.35     10.90 o 
   6  10   5       64.55       68.27      6.48 o 
   7  10   5      436.83      449.09     11.24 o 
   8  10   5       12.30       13.02      4.68 o 
   9  10   5       82.10       92.73      8.22 o 
  10  10   5       52.35       55.18      7.52 o 
  11  10   5       45.05       45.17      7.69 o 
  12  10   5        1.21       -3.89      8.02 o 
 -15  11   5        0.74       10.06     11.91 o 
 -14  11   5        5.02       15.18     11.87 o 
 -13  11   5        3.33        1.89      5.68 o 
 -12  11   5        2.85        4.51      5.59 o 
 -11  11   5        5.34        2.61      5.06 o 
 -10  11   5       88.30      104.56      7.87 o 
  -9  11   5        1.16        4.69      5.69 o 
  -8  11   5       34.89       28.58      4.46 o 
  -7  11   5      257.30      240.77      7.43 o 
  -6  11   5     1152.29     1136.33     20.17 o 
  -5  11   5        0.02       -0.63      3.64 o 
  -4  11   5      137.17      137.39      7.04 o 
  -3  11   5        6.51        7.57      4.55 o 
  -2  11   5     1759.79     1750.80     31.36 o 
  -1  11   5     1259.86     1304.86     21.50 o 
   0  11   5        0.24       -2.76      3.80 o 
   1  11   5       64.92       62.04      4.27 o 
   2  11   5      260.95      290.85      8.55 o 
   3  11   5      220.98      219.22     13.63 o 
   4  11   5       25.92       23.47      4.47 o 
   5  11   5      193.95      190.03      8.66 o 
   6  11   5       28.28       18.52      5.27 o 
   7  11   5       10.63        5.28      4.74 o 
   8  11   5        5.35        3.74      4.41 o 
   9  11   5        7.37       11.55      5.93 o 
  10  11   5        0.05       -2.87      5.80 o 
  11  11   5        4.40        9.74      6.50 o 
  12  11   5        0.38        0.94      5.88 o 
 -15  12   5        0.28       -7.28     10.33 o 
 -14  12   5        0.10       14.17      8.37 o 
 -13  12   5       16.90       12.81      7.10 o 
 -12  12   5        4.42       -3.16      5.13 o 
 -11  12   5        3.47        2.68      5.19 o 
 -10  12   5        1.71       -2.33      4.68 o 
  -9  12   5        8.85        7.15      5.41 o 
  -8  12   5        0.21        0.93      3.60 o 
  -7  12   5       19.20       11.22      3.50 o 
  -6  12   5       14.70        7.37      6.06 o 
  -5  12   5        3.38       -0.31      3.82 o 
  -4  12   5       85.73       95.63      6.31 o 
  -3  12   5     1189.70     1228.44     24.89 o 
  -2  12   5      157.85      156.29      9.18 o 
  -1  12   5      240.45      210.54     16.99 o 
   0  12   5       10.14        8.78      5.69 o 
   1  12   5      168.28      178.95      7.35 o 
   2  12   5       41.75       39.18      6.83 o 
   3  12   5        8.38       -0.46      5.86 o 
   4  12   5       42.07       40.97      5.90 o 
   5  12   5       16.09       14.03      4.39 o 
   6  12   5        0.73        2.87      4.28 o 
   7  12   5        6.99       12.82      5.21 o 
   8  12   5        5.81       13.87      5.50 o 
   9  12   5        1.21       10.10      5.82 o 
  10  12   5      116.16      124.14     10.01 o 
  11  12   5        2.00        6.17      6.31 o 
 -14  13   5       11.90        7.23     10.51 o 
 -13  13   5       10.11       11.75      6.62 o 
 -12  13   5       30.28       30.91      6.83 o 
 -11  13   5        0.89       -2.11      5.75 o 
 -10  13   5        1.15        7.14      5.07 o 
  -9  13   5        4.40        4.54      4.61 o 
  -8  13   5       80.13       87.92      6.45 o 
  -7  13   5        4.59       10.38      3.45 o 
  -6  13   5      463.89      438.08     12.26 o 
  -5  13   5        4.68        1.17      3.82 o 
  -4  13   5        0.22       -1.07      4.03 o 
  -3  13   5       11.19        8.99      8.16 o 
  -2  13   5       23.40       46.60      8.43 o 
  -1  13   5      108.20       89.44     10.87 o 
   0  13   5      935.83      883.52     39.46 o 
   1  13   5       53.94       54.87      5.03 o 
   2  13   5       92.67       92.01      6.73 o 
   3  13   5      200.10      228.46      9.86 o 
   4  13   5      152.29      158.52      9.49 o 
   5  13   5        0.21       -4.40      4.40 o 
   6  13   5        2.58       -1.11      4.83 o 
   7  13   5       10.44       11.06      5.67 o 
   8  13   5       16.84       13.14      5.73 o 
   9  13   5        1.56       12.52      6.13 o 
  10  13   5        4.73        2.80      6.09 o 
  11  13   5        0.00        4.93      6.42 o 
 -14  14   5        8.70        9.16      8.20 o 
 -13  14   5        2.83        8.05      6.64 o 
 -12  14   5        8.18        1.20      6.04 o 
 -11  14   5       19.27       23.72      6.32 o 
 -10  14   5        8.34        9.27      5.29 o 
  -9  14   5        1.81        5.67      4.65 o 
  -8  14   5        0.25       -3.60      3.60 o 
  -7  14   5       10.09        6.22      3.32 o 
  -6  14   5      102.51      110.91      7.31 o 
  -5  14   5       98.07      108.32      9.03 o 
  -4  14   5        8.62        4.62      4.56 o 
  -3  14   5       23.17       24.07      7.27 o 
  -2  14   5       27.97       37.88     10.49 o 
  -1  14   5       15.66       10.70      6.53 o 
   0  14   5        1.67        7.77      9.62 o 
   1  14   5        0.01       -2.24      3.36 o 
   2  14   5      203.24      200.04      8.92 o 
   3  14   5      139.53      136.04      8.49 o 
   4  14   5        1.22        1.79      4.47 o 
   5  14   5       10.52        5.33      5.11 o 
   6  14   5       14.06       15.77     10.44 o 
   7  14   5       27.93       28.86      6.91 o 
   8  14   5       12.18        8.23      6.82 o 
   9  14   5       35.68       33.46      8.48 o 
  10  14   5       10.84       14.01      6.44 o 
 -13  15   5        4.82       -5.42      5.91 o 
 -12  15   5        3.50        3.30      5.85 o 
 -11  15   5        1.28        7.31      5.77 o 
 -10  15   5        0.39        5.58      5.78 o 
  -9  15   5        2.04        3.26      4.76 o 
  -8  15   5        3.90       -0.66      5.09 o 
  -7  15   5       27.93       18.57      4.61 o 
  -6  15   5        3.83       -4.47      4.47 o 
  -5  15   5        0.01       -3.70      4.57 o 
  -4  15   5       16.56       18.35      7.99 o 
  -3  15   5      203.72      167.65     14.74 o 
  -2  15   5       12.72       12.39      6.88 o 
  -1  15   5        0.13       -0.69      5.69 o 
   0  15   5        0.73        0.21      3.20 o 
   1  15   5        0.06        1.11      3.53 o 
   2  15   5        0.06        1.87      4.37 o 
   3  15   5        5.22       18.17      5.00 o 
   4  15   5        6.46       16.58      5.36 o 
   5  15   5       20.31       17.97      5.85 o 
   6  15   5        1.58        1.41      5.51 o 
   7  15   5       33.10       24.79      7.35 o 
   8  15   5        4.14       17.59      7.30 o 
   9  15   5        6.53       17.62     10.93 o 
 -12  16   5        0.00       -0.02      6.16 o 
 -11  16   5        0.09       -1.97      5.84 o 
 -10  16   5       16.30       14.45      6.18 o 
  -9  16   5        5.01        7.61      5.37 o 
  -8  16   5       40.37       52.82      7.37 o 
  -7  16   5        0.21        1.73      4.85 o 
  -6  16   5        0.03       -1.49      4.96 o 
  -5  16   5        0.24       -0.91      4.72 o 
  -4  16   5        9.51       13.13      5.62 o 
  -3  16   5       82.03       86.85     11.85 o 
  -2  16   5        0.14       -4.01      5.59 o 
  -1  16   5       30.61       20.25      7.81 o 
   0  16   5        0.01        1.08      3.63 o 
   1  16   5      260.66      275.37     10.57 o 
   2  16   5        7.43       11.50      4.96 o 
   3  16   5      201.34      189.60     10.21 o 
   4  16   5       57.35       56.64      7.14 o 
   5  16   5        1.17       -0.73      5.36 o 
   6  16   5       12.11       15.30      6.55 o 
   7  16   5        4.24       -5.19      5.75 o 
   8  16   5       33.11       33.75      8.24 o 
 -11  17   5        4.30        5.70      6.15 o 
 -10  17   5        2.61        5.41      5.69 o 
  -9  17   5        6.57        7.79      6.45 o 
  -8  17   5        7.39        3.39     10.02 o 
  -7  17   5       23.07       32.59      5.26 o 
  -6  17   5       82.75       92.51      9.64 o 
  -5  17   5        0.35       -0.38      5.08 o 
  -4  17   5      108.81      104.84      9.83 o 
  -3  17   5        0.46       -4.17      6.38 o 
  -2  17   5        2.74        8.69      7.33 o 
  -1  17   5       70.86       65.47     25.04 o 
   0  17   5        0.09       -4.15      4.15 o 
   1  17   5       22.11       36.26      5.49 o 
   2  17   5        7.97        5.35      5.07 o 
   3  17   5        0.27       -4.72      4.72 o 
   4  17   5       20.59       20.61      6.19 o 
   5  17   5        7.64       10.58      6.19 o 
   6  17   5        5.39       15.92      6.48 o 
   7  17   5       33.11       34.68      8.15 o 
 -10  18   5        2.43       -2.65      5.51 o 
  -9  18   5        0.98        7.01      6.98 o 
  -8  18   5        1.99        2.32     11.28 o 
  -7  18   5        3.17       12.06      7.55 o 
  -6  18   5      154.16      170.60      8.56 o 
  -5  18   5       42.17       61.09      8.57 o 
  -4  18   5       81.00       83.97      9.69 o 
  -3  18   5       39.27       41.23      8.54 o 
  -2  18   5       10.39        9.19      8.10 o 
  -1  18   5        1.81        5.81      7.70 o 
   0  18   5        2.13       -1.38      4.56 o 
   1  18   5        0.52        1.11      4.35 o 
   2  18   5        2.15        2.17      4.90 o 
   3  18   5       23.31       31.60      6.40 o 
   4  18   5        6.24        6.39      6.46 o 
   5  18   5        0.50       -4.02      5.64 o 
   6  18   5        1.90       -1.83      6.20 o 
  -8  19   5        0.01        1.47      6.38 o 
  -7  19   5        0.13        0.38      5.15 o 
  -6  19   5       14.11        9.74      4.67 o 
  -5  19   5       24.78       23.16      9.41 o 
  -4  19   5        0.24        2.59      6.05 o 
  -3  19   5       67.22       53.98      8.74 o 
  -2  19   5        1.00        4.85      9.89 o 
  -1  19   5        3.03       -2.09      7.62 o 
   0  19   5        2.03       10.74      5.59 o 
   1  19   5       14.28       15.60      6.54 o 
   2  19   5        2.28        9.88      5.75 o 
   3  19   5       22.53       29.86      7.23 o 
   4  19   5        6.07        3.82      8.48 o 
  -6  20   5       13.90        5.43      5.15 o 
  -5  20   5        3.57        7.53      5.06 o 
  -4  20   5        0.01       -4.00      4.00 o 
  -3  20   5        4.63        4.88      4.19 o 
  -2  20   5        8.52        8.43     10.64 o 
  -1  20   5        9.59       15.10      7.88 o 
   0  20   5        1.30       11.81      6.42 o 
   1  20   5      116.16      117.19     20.08 o 
   2  20   5        6.86        3.60      6.86 o 
 -18   0   6        1.17        4.50     12.95 o 
 -17   0   6        3.08       24.73     14.30 o 
 -16   0   6       34.42       57.66     15.11 o 
 -15   0   6      117.00      108.08     12.12 o 
 -14   0   6        0.01        0.14      7.54 o 
 -13   0   6      160.58      156.38     12.88 o 
 -12   0   6     1445.45     1357.88     39.43 o 
 -11   0   6     4245.04     4077.36     60.25 o 
  -9   0   6       59.29       69.44      6.78 o 
  -8   0   6     2518.55     2632.64     28.74 o 
  -7   0   6     6566.47     7074.60     70.33 o 
  -6   0   6     2332.06     2017.36     24.20 o 
  -5   0   6       25.99       28.84      4.02 o 
  -4   0   6      101.72      111.38      3.98 o 
  -3   0   6      789.83      713.09      9.68 o 
  -2   0   6     2070.69     2209.21     25.83 o 
  -1   0   6        3.94        2.27      1.72 o 
   0   0   6     6433.19     6446.32     71.77 o 
   1   0   6      265.63      293.23      9.27 o 
   2   0   6       30.76       84.71      3.83 o 
   3   0   6      328.36      365.51      7.78 o 
   4   0   6      286.07      342.88      7.94 o 
   5   0   6      162.17      165.87      7.83 o 
   6   0   6       52.38       62.94      6.00 o 
   7   0   6      419.17      525.97     12.76 o 
   8   0   6       13.77       11.16      5.54 o 
   9   0   6        0.16        6.09      7.35 o 
  10   0   6       29.51       23.59      6.74 o 
  11   0   6       12.75       11.76      6.46 o 
  12   0   6        9.39       -3.27      9.32 o 
  13   0   6       18.18       22.23     20.10 o 
  14   0   6        4.22      -16.55     18.55 o 
 -18   1   6        0.33       14.03      9.44 o 
 -17   1   6        0.92        8.65      9.11 o 
 -16   1   6       18.22       21.35      9.31 o 
 -15   1   6        0.29        0.25      6.38 o 
 -14   1   6       28.03       27.32      6.13 o 
 -13   1   6        1.26       11.20      5.49 o 
 -12   1   6       35.00       53.31      5.46 o 
 -11   1   6       45.68       38.18      5.21 o 
 -10   1   6       95.54      109.06      5.12 o 
  -9   1   6       51.16       53.24      3.14 o 
  -8   1   6     2314.52     2304.29     24.25 o 
  -7   1   6     1149.13     1153.46     13.50 o 
  -6   1   6      124.99      128.61      4.67 o 
  -5   1   6      128.78      143.53      3.66 o 
  -4   1   6      116.01      114.76      2.97 o 
  -3   1   6     3854.87     3760.31     30.21 o 
  -2   1   6     9271.10     9388.40     72.73 o 
  -1   1   6       10.54       27.53      2.46 o 
   0   1   6     2005.42     1927.86     17.08 o 
   1   1   6     2246.34     2236.20     17.37 o 
   2   1   6     2548.82     2585.62     21.51 o 
   3   1   6      204.90      166.07      4.08 o 
   4   1   6      180.77      222.75      5.15 o 
   5   1   6        0.83       -1.26      1.46 o 
   6   1   6       19.43        7.40      2.54 o 
   7   1   6        3.19        8.08      2.87 o 
   8   1   6        0.01        2.79      3.39 o 
   9   1   6        4.93        6.09      3.92 o 
  10   1   6        1.49        1.37      4.12 o 
  11   1   6       37.27       32.69      5.90 o 
  12   1   6        8.23        6.52      6.47 o 
  13   1   6       28.76       19.89      7.71 o 
  14   1   6        2.23      -12.32     12.32 o 
 -18   2   6        1.15        6.64      9.41 o 
 -17   2   6       11.07        7.25     16.64 o 
 -16   2   6      169.02      169.73     12.07 o 
 -15   2   6        2.90       -0.54      6.47 o 
 -14   2   6        1.08        9.50      6.49 o 
 -13   2   6        4.67        0.96      4.29 o 
 -12   2   6     1896.17     1684.31     21.31 o 
 -11   2   6       38.03       45.08      4.67 o 
 -10   2   6      254.20      217.33     11.20 o 
  -9   2   6        2.33        5.99      2.81 o 
  -8   2   6      949.01      967.92     12.52 o 
  -7   2   6       14.77       10.47      2.21 o 
  -6   2   6     3648.15     3551.21     33.15 o 
  -5   2   6     1811.51     1813.12     18.17 o 
  -4   2   6      480.11      466.32      7.37 o 
  -3   2   6      630.16      636.76     10.41 o 
  -2   2   6      162.58      126.77      6.96 o 
  -1   2   6     3189.41     1357.12     33.74 o 
   0   2   6       87.79       92.87      4.05 o 
   1   2   6    14190.83    15444.41    119.58 o 
   2   2   6        4.67        9.77      2.01 o 
   3   2   6     3363.54     3334.98     25.45 o 
   4   2   6      517.23      527.17      7.51 o 
   5   2   6      273.75      277.68      6.04 o 
   6   2   6        3.83       -2.18      2.18 o 
   7   2   6        2.66        6.18      2.94 o 
   8   2   6      375.98      394.13     12.37 o 
   9   2   6        5.48        4.46      4.62 o 
  10   2   6        5.80        9.46      5.14 o 
  11   2   6       19.49        9.38      6.46 o 
  12   2   6        0.40       -0.22      8.80 o 
  13   2   6       29.78       29.32      8.04 o 
  14   2   6       16.33        0.42      8.63 o 
 -18   3   6        0.40       13.13      9.58 o 
 -17   3   6        0.50        0.65      9.24 o 
 -16   3   6        4.27        6.12      7.22 o 
 -15   3   6       15.60       21.39      7.16 o 
 -14   3   6       52.36       55.74      6.54 o 
 -13   3   6      166.14      181.46     12.48 o 
 -12   3   6     1623.61     1608.00     20.72 o 
 -11   3   6      417.29      426.68     11.96 o 
 -10   3   6      158.46      158.37      6.76 o 
  -9   3   6      382.98      357.72     13.66 o 
  -8   3   6        1.53        7.57      2.27 o 
  -7   3   6     2171.99     2000.70     20.54 o 
  -6   3   6       13.49        9.95      1.54 o 
  -5   3   6      944.47      981.30      9.74 o 
  -4   3   6     1874.41     1821.26     26.55 o 
  -3   3   6       18.68       25.23      1.75 o 
  -2   3   6      835.09      993.94     12.16 o 
  -1   3   6     1405.69     1662.63     21.34 o 
   0   3   6     1970.89     1936.79     19.54 o 
   1   3   6     2417.32     2697.56     27.01 o 
   2   3   6       46.61       66.14      3.46 o 
   3   3   6       97.01       88.34      4.05 o 
   4   3   6      125.80      153.01      7.04 o 
   5   3   6       27.74       32.22      6.88 o 
   6   3   6      112.05      116.34      6.34 o 
   7   3   6      153.41      145.13      5.97 o 
   8   3   6        0.04       -0.09      3.51 o 
   9   3   6       52.97       42.88      5.00 o 
  10   3   6      259.95      257.41     11.58 o 
  11   3   6       68.62       63.30      7.87 o 
  12   3   6       88.80       73.88      8.77 o 
  13   3   6        2.45       -6.57      6.57 o 
 -18   4   6        2.46       43.57     16.75 o 
 -17   4   6        2.71        8.11      7.51 o 
 -16   4   6        6.01        7.58      8.57 o 
 -15   4   6       46.23       45.75      6.68 o 
 -14   4   6       30.48       28.01      7.02 o 
 -13   4   6       88.95       91.71      7.02 o 
 -12   4   6      335.91      349.99     12.90 o 
 -11   4   6      493.76      521.26     12.96 o 
 -10   4   6        0.36       -0.48      2.87 o 
  -9   4   6       62.17       66.50      3.90 o 
  -8   4   6        0.37       -1.20      3.25 o 
  -7   4   6      380.82      301.67      5.50 o 
  -6   4   6      267.03      310.88      5.29 o 
  -5   4   6       54.65       49.01      2.08 o 
  -4   4   6      221.11      201.06      3.77 o 
  -3   4   6      544.88      665.21      7.49 o 
  -2   4   6     2083.70     2134.35     20.91 o 
  -1   4   6      430.78      514.45      7.43 o 
   0   4   6      188.01      216.21      7.22 o 
   1   4   6       73.66       91.02      3.32 o 
   2   4   6      981.82      967.25     11.02 o 
   3   4   6      210.01      233.91      6.14 o 
   4   4   6      398.84      402.93      8.57 o 
   5   4   6      483.01      468.36     14.97 o 
   6   4   6       16.27       19.60      3.54 o 
   7   4   6        9.33        9.68      3.47 o 
   8   4   6       18.02       20.33      4.40 o 
   9   4   6       14.99       20.12      5.74 o 
  10   4   6       31.07       20.92      6.83 o 
  11   4   6       13.41       17.02      8.48 o 
  12   4   6        6.44       -6.54      7.17 o 
  13   4   6       10.16       -4.64     13.27 o 
 -18   5   6        0.16      -12.05     16.04 o 
 -17   5   6        1.28       20.66      9.68 o 
 -16   5   6       24.14       24.73      6.33 o 
 -15   5   6       38.73       40.80      7.78 o 
 -14   5   6       36.92       45.34      6.27 o 
 -13   5   6        5.41       -2.83      5.67 o 
 -12   5   6       57.69       64.44      7.19 o 
 -11   5   6      429.26      438.03     16.73 o 
 -10   5   6        2.14       -2.55      3.43 o 
  -9   5   6      155.32      170.46      8.49 o 
  -8   5   6      171.75      167.50      6.66 o 
  -7   5   6       86.08       84.83      3.37 o 
  -6   5   6      548.77      536.62      7.11 o 
  -5   5   6      448.61      466.32      5.86 o 
  -4   5   6      555.28      593.43      8.68 o 
  -3   5   6     6625.11     7196.64     80.94 o 
  -2   5   6      999.28      944.52     14.29 o 
  -1   5   6     9572.81    10337.20    210.04 o 
   0   5   6       13.29        5.86      1.67 o 
   1   5   6     1465.55     1323.78     13.84 o 
   2   5   6        0.02        2.36      1.72 o 
   3   5   6      329.00      291.70      5.82 o 
   4   5   6      618.87      650.12     11.94 o 
   5   5   6      166.54      181.82      8.47 o 
   6   5   6       74.74       77.12      6.34 o 
   7   5   6       70.01       62.15      5.30 o 
   8   5   6       53.28       65.42      5.55 o 
   9   5   6       39.39       46.85      5.40 o 
  10   5   6        0.90       -1.76      5.11 o 
  11   5   6       18.14       20.59      7.14 o 
  12   5   6        0.16       -6.70      6.70 o 
  13   5   6       13.70       -1.11      7.18 o 
 -17   6   6        2.01       -3.84      8.96 o 
 -16   6   6        0.00        6.88      7.16 o 
 -15   6   6       10.18       15.57      9.21 o 
 -14   6   6       32.19       31.80     14.73 o 
 -13   6   6       17.35       15.15      6.03 o 
 -12   6   6       16.59        9.16      5.27 o 
 -11   6   6       13.88        7.55      3.76 o 
 -10   6   6       16.95       16.09      4.20 o 
  -9   6   6       79.00       69.43      5.74 o 
  -8   6   6      264.55      250.55      6.98 o 
  -7   6   6       24.58       19.41      2.07 o 
  -6   6   6        9.94       13.54      1.69 o 
  -5   6   6       65.82       79.36      3.69 o 
  -4   6   6      184.87      171.81      5.37 o 
  -3   6   6     2909.46     3278.51     39.17 o 
  -2   6   6        7.59        8.51      2.47 o 
  -1   6   6     2095.54     2427.23     37.78 o 
   0   6   6        0.04        1.43      1.38 o 
   1   6   6     3703.83     3883.01     34.34 o 
   2   6   6       90.65       98.79      3.58 o 
   3   6   6      339.60      326.93      8.94 o 
   4   6   6       52.33       44.47      4.26 o 
   5   6   6       51.63       57.66      5.61 o 
   6   6   6      216.82      234.41     13.01 o 
   7   6   6       28.08       35.80      5.68 o 
   8   6   6        2.44       -4.05      4.05 o 
   9   6   6       74.47       69.05      8.19 o 
  10   6   6        6.52        3.62      4.79 o 
  11   6   6        0.01        9.09      6.65 o 
  12   6   6        5.90        8.53      7.38 o 
  13   6   6       24.27       18.53      8.00 o 
 -17   7   6        0.67        7.25      7.52 o 
 -16   7   6        2.08       11.37      7.18 o 
 -15   7   6        0.58       -2.26      7.90 o 
 -14   7   6        1.92       -7.14      7.14 o 
 -13   7   6       39.80       38.73     12.52 o 
 -12   7   6        0.24        5.51      5.47 o 
 -11   7   6       20.77       23.67      4.47 o 
 -10   7   6        6.50        0.19      3.71 o 
  -9   7   6      904.43      952.74     14.27 o 
  -8   7   6      653.11      700.66     12.31 o 
  -7   7   6        0.76        0.56      1.82 o 
  -6   7   6       41.06       35.62      2.92 o 
  -5   7   6      316.06      284.24      6.27 o 
  -4   7   6        0.20       -1.28      2.32 o 
  -3   7   6      372.61      396.12     10.65 o 
  -2   7   6      373.10      311.08     13.88 o 
  -1   7   6       17.99       14.69      3.43 o 
   0   7   6      178.89      187.91      6.03 o 
   1   7   6      492.58      462.09      8.37 o 
   2   7   6        0.00        6.26      2.89 o 
   3   7   6        3.69        0.66      2.67 o 
   4   7   6      564.80      593.59     13.26 o 
   5   7   6      247.61      243.23      8.11 o 
   6   7   6      201.09      197.53     17.64 o 
   7   7   6      189.25      189.47      9.60 o 
   8   7   6        2.97        8.79      5.07 o 
   9   7   6       49.40       54.55      5.79 o 
  10   7   6        3.95        9.80      4.92 o 
  11   7   6       44.15       36.35      6.62 o 
  12   7   6        6.85       -1.66      7.21 o 
  13   7   6       10.66        2.37      7.61 o 
 -17   8   6        9.86       27.56      8.29 o 
 -16   8   6        0.93       -0.04      9.05 o 
 -15   8   6        1.60        2.73      8.06 o 
 -14   8   6        0.37       16.88     11.38 o 
 -13   8   6       52.69       81.68     14.98 o 
 -12   8   6       41.28       42.72      7.66 o 
 -11   8   6       54.20       56.97     10.02 o 
 -10   8   6        4.12       -0.75      4.42 o 
  -9   8   6      865.80      808.59     15.17 o 
  -8   8   6       18.79       17.44      3.65 o 
  -7   8   6       67.41       67.64      4.10 o 
  -6   8   6        5.78        3.13      2.80 o 
  -5   8   6       41.81       39.26      3.86 o 
  -4   8   6      199.49      200.79      7.08 o 
  -3   8   6       63.90       65.09      5.15 o 
  -2   8   6     1407.91     1437.90     30.81 o 
  -1   8   6       78.23       87.29      5.94 o 
   0   8   6      285.67      238.06      7.08 o 
   1   8   6      121.85      126.50      5.62 o 
   2   8   6      364.81      330.61      9.59 o 
   3   8   6       38.63       45.62      9.16 o 
   4   8   6     2969.97     3081.32     41.01 o 
   5   8   6       39.12       38.22      4.98 o 
   6   8   6      254.15      240.25      8.51 o 
   7   8   6        7.33       12.89      5.28 o 
   8   8   6      127.95      131.19      8.80 o 
   9   8   6        9.68        3.08      5.51 o 
  10   8   6        1.53       -5.84      6.61 o 
  11   8   6        4.05        4.37      5.76 o 
  12   8   6        4.86        5.49      7.40 o 
 -16   9   6        0.01        4.41     12.47 o 
 -15   9   6       25.74       19.51     12.06 o 
 -14   9   6        2.83        8.46     10.46 o 
 -13   9   6        0.00        8.14      6.79 o 
 -12   9   6       45.06       39.08      6.51 o 
 -11   9   6        6.91       13.35      5.35 o 
 -10   9   6       12.20        0.68      4.70 o 
  -9   9   6      930.40      999.76     17.68 o 
  -8   9   6      596.63      630.24     11.88 o 
  -7   9   6      111.27      112.87      4.33 o 
  -6   9   6        0.38       -1.12      2.92 o 
  -5   9   6      641.13      632.98     13.24 o 
  -4   9   6      122.50      135.92      7.91 o 
  -3   9   6        1.19        0.98      4.66 o 
  -2   9   6        0.45        6.64      4.34 o 
  -1   9   6      648.97      666.79     15.18 o 
   0   9   6      623.17      653.76      9.58 o 
   1   9   6       57.71       68.02      4.49 o 
   2   9   6        9.11       13.06      6.67 o 
   3   9   6      192.87      202.59     11.87 o 
   4   9   6      350.90      381.97     12.56 o 
   5   9   6      147.06      135.21      7.88 o 
   6   9   6        3.38        5.05      4.11 o 
   7   9   6       68.83       84.81      7.54 o 
   8   9   6       86.89      107.12      8.31 o 
   9   9   6       83.14       92.19      8.41 o 
  10   9   6        1.21       -2.25      5.01 o 
  11   9   6        3.64        6.32      5.19 o 
  12   9   6        0.00       -2.06      7.03 o 
 -16  10   6        0.05       -0.40     11.22 o 
 -15  10   6        2.84       10.23     12.01 o 
 -14  10   6       10.14       23.12     11.89 o 
 -13  10   6        1.02       -3.62      6.24 o 
 -12  10   6       11.50        9.95      5.60 o 
 -11  10   6       53.56       56.67      6.93 o 
 -10  10   6        0.54       -4.56      4.56 o 
  -9  10   6        5.17        2.45      4.46 o 
  -8  10   6      250.39      278.09      9.27 o 
  -7  10   6        5.12        0.13      2.91 o 
  -6  10   6     1981.05     1993.90     29.58 o 
  -5  10   6      724.50      706.63     14.55 o 
  -4  10   6      733.96      734.69     14.78 o 
  -3  10   6      237.21      258.59     13.60 o 
  -2  10   6        5.11        3.96      3.85 o 
  -1  10   6     2617.87     2588.04     40.59 o 
   0  10   6        0.60       -2.08      3.29 o 
   1  10   6      219.91      247.65      8.83 o 
   2  10   6      572.87      562.84     12.34 o 
   3  10   6      622.34      637.27     19.07 o 
   4  10   6      159.01      151.08      7.71 o 
   5  10   6      241.87      231.20      9.57 o 
   6  10   6      269.96      269.65     10.69 o 
   7  10   6        2.73        3.34      4.48 o 
   8  10   6      212.09      219.64     11.25 o 
   9  10   6        5.23        8.09      5.68 o 
  10  10   6        0.50       -4.93      7.78 o 
  11  10   6        0.29       -5.38      5.38 o 
  12  10   6        2.75        5.24      7.22 o 
 -16  11   6        0.50        2.91     11.24 o 
 -15  11   6        3.61        9.97     11.96 o 
 -14  11   6        0.00       -2.47      6.98 o 
 -13  11   6        7.60        9.61     11.14 o 
 -12  11   6       17.23       15.92      6.64 o 
 -11  11   6        1.78       -4.69      4.69 o 
 -10  11   6       20.52       11.58      5.30 o 
  -9  11   6        4.30       10.87      4.71 o 
  -8  11   6        6.17        9.01      3.57 o 
  -7  11   6      179.81      193.61      8.91 o 
  -6  11   6     2425.80     2455.48     35.44 o 
  -5  11   6        4.50        9.21      4.17 o 
  -4  11   6     2205.02     2199.63     32.25 o 
  -3  11   6      698.74      677.36     17.02 o 
  -2  11   6        5.61       -5.47      6.06 o 
  -1  11   6       87.50       82.58      6.82 o 
   0  11   6      179.37      166.55      5.90 o 
   1  11   6       44.00       36.22      4.01 o 
   2  11   6     1291.21     1342.35     21.49 o 
   3  11   6       13.87        4.54      4.03 o 
   4  11   6        7.09        4.58      3.95 o 
   5  11   6       42.58       53.21      5.85 o 
   6  11   6       69.34       67.74      6.74 o 
   7  11   6       15.77       17.00      5.68 o 
   8  11   6        7.31        7.12      6.77 o 
   9  11   6        0.88        8.79      5.71 o 
  10  11   6       11.42       -2.11      5.91 o 
  11  11   6        0.01        1.10      5.73 o 
 -15  12   6        0.13       13.87     11.57 o 
 -14  12   6        7.08        2.83      7.58 o 
 -13  12   6        4.90       12.68      6.20 o 
 -12  12   6        0.85       -5.07      5.07 o 
 -11  12   6       66.68       67.80      7.95 o 
 -10  12   6       40.55       32.35      5.95 o 
  -9  12   6       40.61       31.85      5.52 o 
  -8  12   6       60.90       53.99      4.79 o 
  -7  12   6       19.01       25.39      4.90 o 
  -6  12   6      126.19      114.85      7.20 o 
  -5  12   6      573.52      562.19     13.81 o 
  -4  12   6        0.21        0.20      3.93 o 
  -3  12   6      227.07      205.01     10.62 o 
  -2  12   6     1798.43     1806.77     39.50 o 
  -1  12   6       15.76       13.01      6.06 o 
   0  12   6      435.72      473.85     14.11 o 
   1  12   6       51.96       57.04      4.59 o 
   2  12   6       16.56       16.92      3.93 o 
   3  12   6       10.93        9.81      3.99 o 
   4  12   6        0.01        6.78      4.08 o 
   5  12   6       13.36        9.80      4.56 o 
   6  12   6        5.59        2.19      4.57 o 
   7  12   6       10.23        9.42      5.37 o 
   8  12   6        1.84        1.61      5.48 o 
   9  12   6       41.60       52.53      7.53 o 
  10  12   6       10.56        9.08      6.33 o 
  11  12   6        0.08        2.74      6.50 o 
 -14  13   6        0.17        5.22      7.99 o 
 -13  13   6       22.67       22.73      6.69 o 
 -12  13   6        1.50        4.41      5.77 o 
 -11  13   6        0.04       -4.72      4.72 o 
 -10  13   6        5.32        5.24      5.12 o 
  -9  13   6       89.71      109.80      7.88 o 
  -8  13   6       49.63       41.35      4.50 o 
  -7  13   6        1.52        2.90      4.06 o 
  -6  13   6      285.59      270.40     12.29 o 
  -5  13   6      548.86      575.76     14.22 o 
  -4  13   6        4.57        7.97      3.99 o 
  -3  13   6      570.09      552.76     16.14 o 
  -2  13   6      264.73      279.05     11.88 o 
  -1  13   6       94.98       72.55     15.08 o 
   0  13   6        3.28        4.68      3.94 o 
   1  13   6      201.72      190.70      8.27 o 
   2  13   6        1.37       -1.85      3.64 o 
   3  13   6       42.89       40.13      5.87 o 
   4  13   6        1.97        4.77      4.17 o 
   5  13   6        0.03       -3.18      4.06 o 
   6  13   6       62.18       69.85      7.09 o 
   7  13   6       63.93       62.19      7.26 o 
   8  13   6        7.44       12.45      5.97 o 
   9  13   6        0.97       -2.29      5.94 o 
  10  13   6       11.55       13.35      6.73 o 
 -14  14   6        1.23       -4.00      8.08 o 
 -13  14   6        6.92        9.86      6.50 o 
 -12  14   6        0.44        7.80      7.10 o 
 -11  14   6       15.08        5.74      5.68 o 
 -10  14   6       52.71       52.55      8.17 o 
  -9  14   6        1.13        5.77      4.77 o 
  -8  14   6       13.94       13.79      4.22 o 
  -7  14   6       16.97        7.65      6.00 o 
  -6  14   6      216.52      222.83      9.75 o 
  -5  14   6       65.68       74.80      6.93 o 
  -4  14   6       23.10        8.23      4.77 o 
  -3  14   6      168.26      150.49     13.44 o 
  -2  14   6        8.67        7.45      6.45 o 
  -1  14   6      158.90      210.53     23.72 o 
   0  14   6        9.57       11.63      3.35 o 
   1  14   6       11.01       14.75      4.06 o 
   2  14   6        8.15        3.61      4.16 o 
   3  14   6       76.48       76.94      7.42 o 
   4  14   6       15.72       22.90      5.61 o 
   5  14   6        0.14       -4.58      4.58 o 
   6  14   6       16.09       25.65      6.85 o 
   7  14   6        0.10       -4.94      4.94 o 
   8  14   6       33.79       45.59      7.40 o 
   9  14   6        0.80        3.51      6.27 o 
 -13  15   6        7.71        8.71      9.31 o 
 -12  15   6        0.37        7.26      6.00 o 
 -11  15   6        0.22        3.33      5.58 o 
 -10  15   6        1.07       -0.18      5.14 o 
  -9  15   6       50.26       45.58      6.33 o 
  -8  15   6        0.00       -2.43      3.78 o 
  -7  15   6       10.07        9.71      4.62 o 
  -6  15   6       31.05       33.64      5.31 o 
  -5  15   6      387.43      392.71     28.19 o 
  -4  15   6       36.62       19.55      7.52 o 
  -3  15   6       30.93       23.22      7.64 o 
  -2  15   6        0.91       -2.44      5.53 o 
  -1  15   6       93.33       91.70     17.29 o 
   0  15   6       29.87       31.51      6.99 o 
   1  15   6      172.34      157.46      8.18 o 
   2  15   6       51.33       41.97      6.67 o 
   3  15   6        9.19       11.39      5.79 o 
   4  15   6        5.25        6.92      5.36 o 
   5  15   6        5.68       -1.75      9.14 o 
   6  15   6       17.72       21.48      6.98 o 
   7  15   6       67.50       58.69      8.81 o 
   8  15   6        7.70        5.59     10.14 o 
 -12  16   6        6.67        8.11      8.07 o 
 -11  16   6        0.64       -1.89      6.79 o 
 -10  16   6        0.33       -2.87      5.40 o 
  -9  16   6        6.61        2.55      5.02 o 
  -8  16   6       24.19       23.38      6.09 o 
  -7  16   6        0.30        9.99      6.82 o 
  -6  16   6        7.88        7.77      5.47 o 
  -5  16   6       90.06       82.40      8.87 o 
  -4  16   6       68.24       47.08      7.30 o 
  -3  16   6       84.12       61.73     16.46 o 
  -2  16   6       76.49       88.66     12.09 o 
  -1  16   6        0.17       -2.81      9.81 o 
   0  16   6       20.17       27.80      5.38 o 
   1  16   6        0.00        0.05      4.07 o 
   2  16   6       30.86       32.88      5.86 o 
   3  16   6        0.00       -2.61      4.70 o 
   4  16   6        0.97       -0.51      5.14 o 
   5  16   6        1.76       -5.17      5.17 o 
   6  16   6        0.14       -4.86      6.26 o 
   7  16   6        5.12        9.02      6.78 o 
   8  16   6        3.88       -1.23      6.65 o 
 -11  17   6        2.34        1.68      6.83 o 
 -10  17   6       13.15       21.09      9.34 o 
  -9  17   6       18.01       33.11      6.31 o 
  -8  17   6       85.53       96.02      8.07 o 
  -7  17   6       44.88       60.30      6.22 o 
  -6  17   6        5.73        7.35      5.81 o 
  -5  17   6       86.65       77.82      9.04 o 
  -4  17   6       10.00        9.15      5.68 o 
  -3  17   6       15.08       21.35      8.44 o 
  -2  17   6        9.70       12.10     10.95 o 
  -1  17   6        0.96       -4.24      9.30 o 
   0  17   6       51.22       67.57     10.44 o 
   1  17   6      125.64      121.13     10.75 o 
   2  17   6        0.28        0.49      5.63 o 
   3  17   6       12.64       17.16      5.74 o 
   4  17   6        0.14        4.93      6.73 o 
   5  17   6        8.00       11.05      6.34 o 
   6  17   6        2.43       -1.36      5.93 o 
 -10  18   6        6.89       15.87      6.26 o 
  -9  18   6        1.78        7.27      6.52 o 
  -8  18   6       25.58       36.32      6.38 o 
  -7  18   6       10.37       21.02      5.18 o 
  -6  18   6       15.15       18.59      9.80 o 
  -5  18   6        7.67       14.84      6.69 o 
  -4  18   6        1.02       -4.38      5.44 o 
  -3  18   6      108.85      100.43     10.19 o 
  -2  18   6        7.46        9.76      8.67 o 
  -1  18   6       13.94       16.68      5.06 o 
   0  18   6        0.61       -4.27      4.27 o 
   1  18   6        1.23       -4.85      4.85 o 
   2  18   6        0.17       -2.01      4.83 o 
   3  18   6        9.45        0.20      7.01 o 
   4  18   6        0.17       -3.58      5.85 o 
   5  18   6       22.60       27.60      7.35 o 
  -8  19   6       26.61       34.18      8.90 o 
  -7  19   6        4.94        9.66      5.07 o 
  -6  19   6       11.87        8.54      9.43 o 
  -5  19   6       17.14       13.05      6.61 o 
  -4  19   6       17.95       19.64      8.61 o 
  -3  19   6       37.50       54.21      8.80 o 
  -2  19   6       11.02       11.38     13.19 o 
  -1  19   6        2.72        6.17      5.13 o 
   0  19   6        0.05        1.90      5.31 o 
   1  19   6       57.50       55.60      8.42 o 
   2  19   6        6.39        1.13      5.61 o 
   3  19   6        7.59        7.46      6.11 o 
   4  19   6        2.32       -6.03      6.03 o 
  -6  20   6        0.05       -2.24      6.89 o 
  -5  20   6       16.18       12.14      8.11 o 
  -4  20   6        0.87        4.83      6.63 o 
  -3  20   6        0.03        7.31      6.83 o 
  -2  20   6       69.71       44.55     16.68 o 
  -1  20   6        0.09        1.57     12.94 o 
   0  20   6       29.52       22.48      6.52 o 
   1  20   6        1.51       12.74     14.67 o 
 -18   1   7        0.17       -8.88      8.88 o 
 -17   1   7        0.19       -8.60      8.60 o 
 -16   1   7        1.44        7.04      7.03 o 
 -15   1   7       74.02       66.14      8.89 o 
 -14   1   7        3.47        6.05      5.42 o 
 -13   1   7        1.09       -2.31      5.16 o 
 -12   1   7      834.81      836.29     33.39 o 
 -11   1   7       39.81       52.89      5.53 o 
 -10   1   7      343.04      314.15      8.40 o 
  -9   1   7       12.77       19.68      2.49 o 
  -8   1   7       61.89       37.90      2.87 o 
  -7   1   7      267.40      252.69      7.23 o 
  -6   1   7      652.61      612.14      9.43 o 
  -5   1   7      784.74      751.79      9.34 o 
  -4   1   7     1704.55     1730.46     20.41 o 
  -3   1   7      268.64      254.03      4.49 o 
  -2   1   7     1582.79     1460.13     14.55 o 
  -1   1   7      267.80      216.00      4.98 o 
   0   1   7     1383.34     1627.08     15.21 o 
   1   1   7     2014.19     2072.86     16.60 o 
   2   1   7     2466.31     2480.92     21.18 o 
   3   1   7       16.35       16.19      2.16 o 
   4   1   7      362.62      322.23      5.98 o 
   5   1   7       15.33       20.56      2.68 o 
   6   1   7       21.66       25.79      3.39 o 
   7   1   7      101.12      112.13      5.22 o 
   8   1   7       44.78       44.80      4.26 o 
   9   1   7        0.08       -3.83      3.83 o 
  10   1   7        5.32        5.91      5.16 o 
  11   1   7        0.85        7.81      5.42 o 
  12   1   7       32.11       39.81      9.73 o 
  13   1   7       14.70      -11.61     13.05 o 
 -18   2   7        9.09       18.78     10.05 o 
 -17   2   7        0.29        8.19     16.92 o 
 -16   2   7      156.75      151.14     11.74 o 
 -15   2   7        0.00        0.71      6.69 o 
 -14   2   7        1.24        6.05      7.14 o 
 -13   2   7       25.49       33.94      5.03 o 
 -12   2   7      307.80      316.08      9.68 o 
 -11   2   7       15.67       17.20      4.05 o 
 -10   2   7      316.76      317.97     12.08 o 
  -9   2   7     1127.44     1182.23     16.63 o 
  -8   2   7        7.23        4.26      2.25 o 
  -7   2   7      359.54      387.82      6.81 o 
  -6   2   7       95.38       80.53      2.93 o 
  -5   2   7      306.38      281.43      4.99 o 
  -4   2   7      182.86      221.59      4.05 o 
  -3   2   7      236.94      281.99      4.49 o 
  -2   2   7     1387.09     1511.78     15.99 o 
  -1   2   7       90.05       82.94      2.95 o 
   0   2   7     1577.25     1929.75     18.97 o 
   1   2   7        0.34        0.55      1.61 o 
   2   2   7      524.20      511.34      7.46 o 
   3   2   7        0.16       -1.05      2.15 o 
   4   2   7      344.20      274.43      6.41 o 
   5   2   7      497.73      577.21      8.43 o 
   6   2   7      205.84      216.98      7.80 o 
   7   2   7       37.49       21.42      4.34 o 
   8   2   7        4.88        9.49      4.20 o 
   9   2   7      355.78      399.15     12.73 o 
  10   2   7      113.83      109.29      7.55 o 
  11   2   7       28.94       18.92      7.03 o 
  12   2   7        0.03       -6.38      6.38 o 
  13   2   7        1.77       -3.45     11.08 o 
 -18   3   7        4.77       26.47     21.36 o 
 -17   3   7        3.51        7.71      7.57 o 
 -16   3   7      281.10      252.04     13.91 o 
 -15   3   7       22.06       20.30      9.34 o 
 -14   3   7        5.71        3.72      5.24 o 
 -13   3   7        0.02        9.13      5.01 o 
 -12   3   7        1.64       -0.37      5.22 o 
 -11   3   7       48.53       63.25      6.51 o 
 -10   3   7      186.26      193.37      8.32 o 
  -9   3   7       18.59       18.29      4.04 o 
  -8   3   7      401.63      411.10      7.06 o 
  -7   3   7       13.67       18.95      2.85 o 
  -6   3   7     2764.98     2716.75     29.95 o 
  -5   3   7      375.24      379.64      6.19 o 
  -4   3   7      603.04      668.49      9.40 o 
  -3   3   7     1712.18     1798.14     24.12 o 
  -2   3   7     3734.62     3629.26     37.97 o 
  -1   3   7     4350.00     4605.14     53.53 o 
   0   3   7     1544.38     1499.19     19.71 o 
   1   3   7     2221.29     2415.36     37.48 o 
   2   3   7      228.56      233.84      7.82 o 
   3   3   7      153.97      161.00      4.80 o 
   4   3   7        0.72       -0.06      1.86 o 
   5   3   7       17.47       11.45      2.97 o 
   6   3   7       96.74       98.58      5.26 o 
   7   3   7       61.82       61.40      4.70 o 
   8   3   7       61.58       60.33      5.35 o 
   9   3   7        4.80        9.44      4.57 o 
  10   3   7       27.85       26.35      6.71 o 
  11   3   7        3.74        0.62      6.47 o 
  12   3   7       30.24       31.50     11.25 o 
  13   3   7        1.24       -8.28      8.28 o 
 -18   4   7        1.38       -3.82      8.55 o 
 -17   4   7        1.70        0.53      7.35 o 
 -16   4   7       16.26       15.82      7.88 o 
 -15   4   7      268.91      300.38     11.31 o 
 -14   4   7        5.22        7.44      5.23 o 
 -13   4   7       51.43       61.76      7.88 o 
 -12   4   7        0.72       -2.49      5.63 o 
 -11   4   7       13.84       15.67      5.28 o 
 -10   4   7       14.21       17.86      4.09 o 
  -9   4   7       12.54        8.78      3.70 o 
  -8   4   7      328.07      324.95      6.36 o 
  -7   4   7      556.57      485.66      6.65 o 
  -6   4   7      820.78      686.61      7.96 o 
  -5   4   7      895.97      915.06     11.23 o 
  -4   4   7        0.02       -1.10      1.31 o 
  -3   4   7     7656.35     7992.50     71.98 o 
  -2   4   7      168.08      135.13      3.92 o 
  -1   4   7     5523.18     5530.45     56.32 o 
   0   4   7        0.00        0.68      1.37 o 
   1   4   7     2561.53     2877.11     29.18 o 
   2   4   7      102.21      113.08      4.57 o 
   3   4   7      150.47      167.35      6.43 o 
   4   4   7      200.74      222.01      7.52 o 
   5   4   7      547.06      522.15     12.81 o 
   6   4   7      435.04      473.09      9.32 o 
   7   4   7        6.91       11.71      3.86 o 
   8   4   7      199.65      173.44      9.58 o 
   9   4   7       88.93       82.45      7.10 o 
  10   4   7      156.15      138.55      9.78 o 
  11   4   7        0.43       -1.10      7.22 o 
  12   4   7       25.60       17.50     10.33 o 
  13   4   7       24.61        5.97      7.59 o 
 -18   5   7        8.79       20.04     12.94 o 
 -17   5   7        0.40       14.45      9.86 o 
 -16   5   7        2.97        1.72      9.22 o 
 -15   5   7        3.60        5.02      6.45 o 
 -14   5   7        3.51        5.30      6.43 o 
 -13   5   7       61.18       67.72      7.92 o 
 -12   5   7       35.98       41.19      6.66 o 
 -11   5   7        8.29        7.72      4.40 o 
 -10   5   7        1.41       -3.01      3.16 o 
  -9   5   7        3.68        0.46      1.95 o 
  -8   5   7      232.05      254.57      7.38 o 
  -7   5   7      316.61      313.11      5.85 o 
  -6   5   7      115.37      144.06      4.29 o 
  -5   5   7        3.45        4.25      1.39 o 
  -4   5   7      706.39      754.77      8.68 o 
  -3   5   7     1315.51     1435.06     15.15 o 
  -2   5   7        7.01        1.41      1.47 o 
  -1   5   7        6.16        2.48      1.87 o 
   0   5   7      623.97      647.76      8.53 o 
   1   5   7      158.19      167.77      5.81 o 
   2   5   7       82.24       77.28      3.44 o 
   3   5   7      615.53      636.08     11.34 o 
   4   5   7       32.37       41.80      4.43 o 
   5   5   7       41.83       39.75      4.44 o 
   6   5   7       24.39       27.54      3.82 o 
   7   5   7       13.95       16.68      4.36 o 
   8   5   7       15.76       18.08      4.69 o 
   9   5   7      231.29      232.82     10.07 o 
  10   5   7      145.78      152.85     10.29 o 
  11   5   7       15.07       11.85      7.19 o 
  12   5   7       28.29       13.81      7.29 o 
  13   5   7        5.61       -4.59      8.04 o 
 -18   6   7        3.55       27.04     10.25 o 
 -17   6   7        6.20       23.53     17.08 o 
 -16   6   7       18.24        3.65      7.15 o 
 -15   6   7        0.18        7.33      6.57 o 
 -14   6   7        4.49       -0.05      5.77 o 
 -13   6   7       66.13       80.51      7.86 o 
 -12   6   7       27.64       42.31      7.83 o 
 -11   6   7        2.86        5.60      4.07 o 
 -10   6   7        1.67       -1.51      3.60 o 
  -9   6   7      795.00      782.30     27.49 o 
  -8   6   7        1.67        0.00      1.52 o 
  -7   6   7        9.50       14.93      2.01 o 
  -6   6   7      193.92      195.13      6.83 o 
  -5   6   7      774.51      834.83      9.87 o 
  -4   6   7      334.74      244.32      6.39 o 
  -3   6   7      250.97      274.11      8.56 o 
  -2   6   7       40.32       22.47      1.79 o 
  -1   6   7        0.30        1.41      2.01 o 
   0   6   7      578.98      530.95      7.43 o 
   1   6   7       47.79       59.38      3.50 o 
   2   6   7      307.54      280.09     10.32 o 
   3   6   7      784.33      746.10     16.59 o 
   4   6   7        1.70        3.60      3.80 o 
   5   6   7      333.71      331.30     10.69 o 
   6   6   7       48.47       38.21      5.66 o 
   7   6   7      206.74      204.29     10.21 o 
   8   6   7        9.79       12.32      4.56 o 
   9   6   7      358.78      403.62     12.22 o 
  10   6   7       74.08       80.36     12.12 o 
  11   6   7       39.79       41.91      7.89 o 
  12   6   7        2.02       -3.01      7.12 o 
 -17   7   7        4.84       19.92      7.62 o 
 -16   7   7        1.62        3.35      6.90 o 
 -15   7   7        2.97       16.20      8.68 o 
 -14   7   7        3.62       -2.33     10.28 o 
 -13   7   7        3.94       12.93      6.73 o 
 -12   7   7       39.20       51.43      9.22 o 
 -11   7   7      197.20      191.35      8.00 o 
 -10   7   7       14.36        7.84      5.96 o 
  -9   7   7      259.82      256.37      8.22 o 
  -8   7   7        0.09        0.41      2.07 o 
  -7   7   7     1133.30     1147.69     13.69 o 
  -6   7   7        1.30        1.72      1.24 o 
  -5   7   7      527.13      524.21      9.31 o 
  -4   7   7       53.14       48.00      3.63 o 
  -3   7   7      902.02      823.87     16.66 o 
  -2   7   7       35.42       38.81      3.93 o 
  -1   7   7      955.20      956.24     14.75 o 
   0   7   7       40.96       40.14      4.09 o 
   1   7   7       49.50       50.27      4.22 o 
   2   7   7      376.15      357.60     11.98 o 
   3   7   7     1971.27     1931.72     27.04 o 
   4   7   7      537.56      564.50     11.23 o 
   5   7   7      121.69      113.94      7.42 o 
   6   7   7       15.62       16.60      5.05 o 
   7   7   7       27.36       27.86      5.79 o 
   8   7   7       18.47       14.88      4.62 o 
   9   7   7       40.19       40.75      5.66 o 
  10   7   7        7.06        0.91      7.86 o 
  11   7   7        1.21        2.05     10.56 o 
  12   7   7        4.68       -5.00     10.13 o 
 -17   8   7        3.75        1.53      7.50 o 
 -16   8   7        0.23        7.37      9.19 o 
 -15   8   7        5.92       12.67     12.52 o 
 -14   8   7       22.57       42.47     13.88 o 
 -13   8   7       54.07       37.17      8.07 o 
 -12   8   7        2.01        2.02      7.10 o 
 -11   8   7       72.79       76.89      7.03 o 
 -10   8   7      275.39      311.21     10.99 o 
  -9   8   7       70.05       75.75      6.49 o 
  -8   8   7      299.26      299.74      7.89 o 
  -7   8   7      509.44      530.91      8.36 o 
  -6   8   7      165.34      178.86      7.18 o 
  -5   8   7      200.38      225.05      7.71 o 
  -4   8   7       56.32       65.99      4.72 o 
  -3   8   7     2132.38     2207.08     43.62 o 
  -2   8   7       27.54       18.10     12.03 o 
  -1   8   7      461.94      408.97     14.06 o 
   0   8   7       10.15       15.39      2.44 o 
   1   8   7      281.43      290.78      8.45 o 
   2   8   7        3.43        9.39      3.78 o 
   3   8   7     1545.84     1574.74     27.70 o 
   4   8   7      663.14      680.95     15.10 o 
   5   8   7        2.65       -3.43      3.43 o 
   6   8   7       19.49        7.54      4.80 o 
   7   8   7       58.97       65.67      7.04 o 
   8   8   7       21.90       17.01      5.73 o 
   9   8   7       38.18       44.05      5.72 o 
  10   8   7       26.50       11.34      6.52 o 
  11   8   7        6.89        8.67      7.14 o 
  12   8   7        0.03       -6.85      6.85 o 
 -17   9   7        0.62      -11.36     11.36 o 
 -16   9   7        0.15       -9.91     11.18 o 
 -15   9   7       16.33       15.35     12.38 o 
 -14   9   7        0.07       10.40     11.32 o 
 -13   9   7       24.29       22.51     12.88 o 
 -12   9   7       30.56       26.54      6.09 o 
 -11   9   7      277.37      277.16     11.18 o 
 -10   9   7       30.16       32.09      5.65 o 
  -9   9   7        1.56        1.88      5.81 o 
  -8   9   7       57.08       58.46      4.46 o 
  -7   9   7      267.64      262.35      5.84 o 
  -6   9   7       69.41       57.80      4.84 o 
  -5   9   7      339.73      381.14     10.21 o 
  -4   9   7       64.00       47.51      4.47 o 
  -3   9   7       19.66       23.24      5.70 o 
  -2   9   7      875.77      897.84     23.34 o 
  -1   9   7      216.95      251.70      9.92 o 
   0   9   7        0.01        0.58      1.64 o 
   1   9   7       71.36       78.39      7.61 o 
   2   9   7     2051.82     2027.43     29.10 o 
   3   9   7      340.58      375.77     11.01 o 
   4   9   7     1726.37     1761.45     27.53 o 
   5   9   7       54.16       56.44      6.20 o 
   6   9   7       78.55       84.47      7.30 o 
   7   9   7      138.40      146.91     15.34 o 
   8   9   7       17.88       11.13      5.59 o 
   9   9   7        0.38       -0.52      4.86 o 
  10   9   7        0.29        0.39      4.74 o 
  11   9   7        5.69        5.92      6.19 o 
 -16  10   7        0.85       -1.26     10.98 o 
 -15  10   7        4.40       -2.92     11.44 o 
 -14  10   7        2.01       -5.77      7.10 o 
 -13  10   7       26.18       20.67      9.96 o 
 -12  10   7       84.10       86.60      8.72 o 
 -11  10   7       10.64        1.42      6.42 o 
 -10  10   7      216.97      205.18     10.07 o 
  -9  10   7      143.41      169.74      8.74 o 
  -8  10   7        1.94        6.35      3.84 o 
  -7  10   7      199.49      196.40      8.63 o 
  -6  10   7      815.46      850.43     16.61 o 
  -5  10   7      225.34      224.53     11.24 o 
  -4  10   7       65.73       61.43      9.80 o 
  -3  10   7        9.75        9.03      4.21 o 
  -2  10   7        8.65        2.72      5.33 o 
  -1  10   7        1.22       -4.02      4.02 o 
   0  10   7     2388.55     2374.71     31.75 o 
   1  10   7      112.60      121.18      9.14 o 
   2  10   7      674.08      765.63     17.58 o 
   3  10   7      288.78      283.27      9.80 o 
   4  10   7      100.79      112.56      8.57 o 
   5  10   7      294.13      279.47     11.72 o 
   6  10   7        3.11       -1.88      4.73 o 
   7  10   7       90.68       91.83      7.92 o 
   8  10   7       27.44       24.48      6.38 o 
   9  10   7        0.53       -0.95      5.65 o 
  10  10   7        5.72        4.92      5.76 o 
  11  10   7        0.08       -8.31      9.15 o 
 -16  11   7        0.13       17.16     12.58 o 
 -15  11   7        0.07       17.67     11.91 o 
 -14  11   7        2.31        1.16      7.49 o 
 -13  11   7        0.01       -6.24      6.24 o 
 -12  11   7        6.96        1.57      5.39 o 
 -11  11   7        4.52       -4.90      4.90 o 
 -10  11   7      155.62      161.30      9.28 o 
  -9  11   7        0.00        2.88      4.68 o 
  -8  11   7        5.42       12.66      4.04 o 
  -7  11   7      422.65      384.54     11.42 o 
  -6  11   7       78.94       92.22      6.44 o 
  -5  11   7      910.50      943.99     18.13 o 
  -4  11   7      114.48      118.93      8.08 o 
  -3  11   7       77.40       64.52      6.62 o 
  -2  11   7      368.73      384.06     15.98 o 
  -1  11   7      216.90      200.74     20.12 o 
   0  11   7     1270.93     1243.70     19.48 o 
   1  11   7      659.93      632.31     17.67 o 
   2  11   7        1.62       -2.60      3.48 o 
   3  11   7      304.01      285.25     14.19 o 
   4  11   7       23.45       27.35      5.51 o 
   5  11   7       86.64       89.35      7.28 o 
   6  11   7      197.66      182.95      9.58 o 
   7  11   7        2.00        0.00      5.17 o 
   8  11   7        0.69       -4.40      5.08 o 
   9  11   7        2.19       -6.32      6.32 o 
  10  11   7        5.60        5.30      6.21 o 
 -15  12   7        2.67       14.66     11.58 o 
 -14  12   7        2.08       10.14      7.82 o 
 -13  12   7        2.86        0.59      7.10 o 
 -12  12   7        6.54        7.41      5.49 o 
 -11  12   7       10.03        1.21      5.11 o 
 -10  12   7        1.02       -1.87      4.80 o 
  -9  12   7        0.30       -3.03      4.61 o 
  -8  12   7      103.93      111.18      6.39 o 
  -7  12   7      195.47      191.56      9.22 o 
  -6  12   7      428.56      461.53     12.75 o 
  -5  12   7        2.02        1.18      4.36 o 
  -4  12   7      543.56      521.40     17.61 o 
  -3  12   7       99.58      114.42     13.40 o 
  -2  12   7       11.66        6.37      5.97 o 
  -1  12   7        6.76        0.51      5.39 o 
   0  12   7       36.78       38.11      4.50 o 
   1  12   7      226.43      219.42      7.87 o 
   2  12   7        6.11       -1.16      3.65 o 
   3  12   7       13.20       16.39      4.50 o 
   4  12   7        6.13        4.78      5.95 o 
   5  12   7        0.71        5.65      4.80 o 
   6  12   7      204.31      202.83     10.52 o 
   7  12   7        4.69        7.13      5.54 o 
   8  12   7       18.76       11.51      5.79 o 
   9  12   7        0.16       -5.78      5.78 o 
  10  12   7        0.00       -4.26      9.67 o 
 -15  13   7        0.66       -2.14      7.98 o 
 -14  13   7        7.15        0.76      7.56 o 
 -13  13   7        0.27       -5.66      5.66 o 
 -12  13   7        1.74        3.56      7.94 o 
 -11  13   7        2.72        5.97      5.49 o 
 -10  13   7      141.90      141.94      9.21 o 
  -9  13   7        0.44        1.42      4.22 o 
  -8  13   7       13.05       15.64      4.14 o 
  -7  13   7        6.11       11.13      4.34 o 
  -6  13   7        3.59       -4.41      4.41 o 
  -5  13   7       28.45       31.24      5.00 o 
  -4  13   7      330.80      357.58     11.46 o 
  -3  13   7      180.79      188.01     10.53 o 
  -2  13   7       18.79       28.72     10.86 o 
  -1  13   7      325.90      313.26     24.85 o 
   0  13   7        6.69       10.39      3.26 o 
   1  13   7        8.85       12.14      3.60 o 
   2  13   7        5.77        6.66      4.41 o 
   3  13   7       15.59       15.38      5.13 o 
   4  13   7        5.75        2.76      4.47 o 
   5  13   7        0.55       -0.16      4.53 o 
   6  13   7        1.93        3.08      8.33 o 
   7  13   7       12.75        5.91      5.77 o 
   8  13   7        5.77        9.85      6.01 o 
   9  13   7        2.45        2.55      6.17 o 
 -14  14   7        0.67       -6.11      7.26 o 
 -13  14   7        0.53       -1.15      6.02 o 
 -12  14   7        3.23       11.77      6.10 o 
 -11  14   7        1.20        4.30      5.36 o 
 -10  14   7        3.84        4.68      5.18 o 
  -9  14   7       14.83       12.20      4.65 o 
  -8  14   7        3.12        5.39      4.07 o 
  -7  14   7       39.67       30.79      5.97 o 
  -6  14   7        2.69        3.89      4.03 o 
  -5  14   7        0.26       -0.15      3.77 o 
  -4  14   7       32.69       17.83      4.66 o 
  -3  14   7      134.60      156.00     17.02 o 
  -2  14   7      121.36      107.06     11.45 o 
  -1  14   7        2.73        4.01      9.44 o 
   0  14   7        1.51        7.34      3.54 o 
   1  14   7       15.70        8.13      7.28 o 
   2  14   7        5.73        5.16      4.33 o 
   3  14   7        0.15       -3.78      3.78 o 
   4  14   7       46.89       52.15      6.19 o 
   5  14   7       10.58       10.89      5.19 o 
   6  14   7       29.25       39.20     10.47 o 
   7  14   7       26.03       21.50      6.28 o 
   8  14   7        3.74       13.21      6.30 o 
   9  14   7        1.12        5.90      6.47 o 
 -13  15   7        0.61       -4.66      7.37 o 
 -12  15   7        7.31        1.98      6.00 o 
 -11  15   7        0.26       -5.21      5.29 o 
 -10  15   7        1.68       -2.38      5.13 o 
  -9  15   7       24.15       25.66      5.88 o 
  -8  15   7        0.01       -3.74      3.74 o 
  -7  15   7        8.27        0.74      5.01 o 
  -6  15   7        6.19       10.75      4.70 o 
  -5  15   7        5.44        5.07      4.41 o 
  -4  15   7       16.02       12.64      5.35 o 
  -3  15   7       37.78       50.85      9.74 o 
  -2  15   7       79.98       88.58     17.77 o 
  -1  15   7      163.67      115.00     19.01 o 
   0  15   7       18.46       18.50      8.49 o 
   1  15   7        0.07        1.13      3.94 o 
   2  15   7        0.47        3.21      4.58 o 
   3  15   7       92.09      106.01      9.41 o 
   4  15   7       62.25       84.38      8.57 o 
   5  15   7       53.17       67.77      8.54 o 
   6  15   7        0.59        5.63      5.40 o 
   7  15   7       11.71        2.87      6.47 o 
   8  15   7        1.91        6.26      5.91 o 
 -12  16   7        8.55       17.29      6.83 o 
 -11  16   7        9.55        9.13      5.94 o 
 -10  16   7       47.64       66.66      7.56 o 
  -9  16   7        8.46       -4.94      4.94 o 
  -8  16   7       36.85       36.75      6.09 o 
  -7  16   7       73.72       66.58      7.95 o 
  -6  16   7        0.01       -4.02      4.31 o 
  -5  16   7       10.22        6.06      5.69 o 
  -4  16   7       17.10       13.29      5.96 o 
  -3  16   7      224.73      179.04     15.83 o 
  -2  16   7        4.55        8.41     10.45 o 
  -1  16   7       32.59       43.26     14.62 o 
   0  16   7        0.33       -3.26      4.02 o 
   1  16   7       41.26       50.60      6.28 o 
   2  16   7        0.15        2.73      4.85 o 
   3  16   7      147.40      174.96     16.77 o 
   4  16   7       63.02       85.60     10.41 o 
   5  16   7       15.26       17.58      7.75 o 
   6  16   7       68.54       78.32      9.67 o 
   7  16   7        0.01       10.22      6.90 o 
 -11  17   7        0.01       -0.23      5.61 o 
 -10  17   7       34.30       46.29      6.99 o 
  -9  17   7       13.78       30.54      9.61 o 
  -8  17   7       36.11       20.31      5.75 o 
  -7  17   7       96.02       85.62     11.63 o 
  -6  17   7        0.45        4.76      7.01 o 
  -5  17   7       33.31       27.48      7.02 o 
  -4  17   7       17.19       16.15      6.41 o 
  -3  17   7       28.96       13.15      8.22 o 
  -2  17   7        7.97       10.42     11.31 o 
  -1  17   7       88.59      108.82      7.21 o 
   0  17   7        5.55        1.00      7.98 o 
   1  17   7        0.66       -0.87      4.40 o 
   2  17   7        0.65       -4.69      4.69 o 
   3  17   7       71.70       85.03      8.81 o 
   4  17   7        6.99        8.65      6.23 o 
   5  17   7       17.68       18.56      6.86 o 
   6  17   7       34.18       36.80      8.11 o 
 -10  18   7        0.01        1.29      5.71 o 
  -9  18   7       29.54       50.53     10.28 o 
  -8  18   7        0.90        3.74      4.87 o 
  -7  18   7       13.25        9.98      8.09 o 
  -6  18   7        2.57        2.05      7.32 o 
  -5  18   7        1.80        2.17      5.79 o 
  -4  18   7       21.17       20.45      7.20 o 
  -3  18   7       16.89       10.66     12.57 o 
  -2  18   7       16.95       16.21     13.05 o 
  -1  18   7        1.52       -3.62      4.63 o 
   0  18   7       75.35       66.57      7.68 o 
   1  18   7        1.63        0.79      5.39 o 
   2  18   7        9.15        6.43      9.12 o 
   3  18   7        5.06        9.09      9.08 o 
   4  18   7        4.46        1.69      6.52 o 
  -8  19   7        3.48        0.89      6.74 o 
  -7  19   7        0.04       -3.31      7.29 o 
  -6  19   7        0.08        9.40      7.95 o 
  -5  19   7        5.99       12.35      8.02 o 
  -4  19   7        0.02        6.13      6.45 o 
  -3  19   7       54.02       52.27     10.39 o 
  -2  19   7        1.63       -9.01     10.78 o 
  -1  19   7       29.62       19.91      5.67 o 
   0  19   7        5.99        6.09      5.61 o 
   1  19   7        0.68       -5.39      5.66 o 
   2  19   7       12.67        7.09      7.20 o 
   3  19   7        0.92       -5.27      5.71 o 
  -5  20   7       35.78       25.08      9.21 o 
  -4  20   7        9.86        0.47      7.66 o 
  -3  20   7       81.96       84.42     20.00 o 
  -2  20   7        0.80       11.23     13.72 o 
  -1  20   7       30.66       32.79      6.76 o 
   0  20   7        0.02        0.45     13.41 o 
 -18   0   8        7.46       -1.37     13.48 o 
 -17   0   8       22.71       10.50     13.10 o 
 -16   0   8       75.40       74.20     16.01 o 
 -15   0   8      174.04      162.92     14.13 o 
 -14   0   8        0.10       15.52      8.35 o 
 -13   0   8        0.70       10.55      7.78 o 
 -12   0   8       20.28       12.99      7.82 o 
 -11   0   8      726.94      698.37     25.33 o 
 -10   0   8       71.11       47.95      8.27 o 
  -9   0   8      335.31      320.72     24.34 o 
  -8   0   8      183.58      216.98     11.16 o 
  -7   0   8     1111.04     1085.10     36.82 o 
  -6   0   8     2846.82     2732.91     50.37 o 
  -5   0   8      694.05      669.64     23.94 o 
  -4   0   8       60.98       37.90      3.35 o 
  -3   0   8      965.38     1098.85     18.10 o 
  -2   0   8     2895.37     2912.35     34.21 o 
  -1   0   8        1.43       -1.97      1.97 o 
   0   0   8     1531.36     1634.57     26.21 o 
   1   0   8        0.51        0.92      2.41 o 
   2   0   8       12.23        8.79      2.66 o 
   3   0   8      647.03      680.11     11.60 o 
   4   0   8       70.21       75.27      6.22 o 
   5   0   8       98.41      113.30      9.12 o 
   6   0   8       97.12       89.83      7.02 o 
   7   0   8      129.95      144.63     16.47 o 
   8   0   8        1.24       -0.13      5.25 o 
   9   0   8       40.35       31.58      8.17 o 
  10   0   8        5.29        1.66      8.87 o 
  11   0   8        3.34        6.33     10.06 o 
  12   0   8       16.46        9.43     19.49 o 
 -18   1   8        5.70        9.87     10.01 o 
 -17   1   8       17.91       13.28     10.07 o 
 -16   1   8      154.93      128.05     10.96 o 
 -15   1   8      286.94      274.39     13.63 o 
 -14   1   8       80.58       73.34      7.61 o 
 -13   1   8        0.01        5.86      5.39 o 
 -12   1   8      112.16      111.23      7.94 o 
 -11   1   8      251.35      286.08     10.89 o 
 -10   1   8      371.47      343.74      8.52 o 
  -9   1   8       57.79       61.98      3.69 o 
  -8   1   8       88.53       90.97      4.84 o 
  -7   1   8       52.68       55.76      3.83 o 
  -6   1   8      266.79      294.01      5.66 o 
  -5   1   8      997.95     1056.13     12.82 o 
  -4   1   8      813.16      861.01      9.76 o 
  -3   1   8      646.79      782.94      9.29 o 
  -2   1   8      753.07      910.63     10.27 o 
  -1   1   8     2658.38     2610.71     24.34 o 
   0   1   8     1357.99     1599.99     16.56 o 
   1   1   8       26.31       35.03      2.43 o 
   2   1   8        7.01       16.69      2.31 o 
   3   1   8      714.93      721.31      9.44 o 
   4   1   8      550.49      557.06      8.55 o 
   5   1   8        4.50        7.44      2.91 o 
   6   1   8       69.21       66.70      4.11 o 
   7   1   8       91.77       79.15      4.78 o 
   8   1   8      124.84      148.29      7.82 o 
   9   1   8       11.32        7.45      5.07 o 
  10   1   8       12.73       13.95      5.58 o 
  11   1   8       61.41       56.83      9.05 o 
  12   1   8       15.27       -4.39      8.89 o 
 -18   2   8        0.26        8.61      9.80 o 
 -17   2   8        0.76        5.99      8.89 o 
 -16   2   8        0.36        2.12      7.19 o 
 -15   2   8        8.14       19.60      7.24 o 
 -14   2   8        0.14        2.32      6.92 o 
 -13   2   8        3.53       16.03      5.71 o 
 -12   2   8      561.19      573.15     15.41 o 
 -11   2   8       52.70       51.30      6.08 o 
 -10   2   8        3.43        3.16      4.72 o 
  -9   2   8        8.54        2.44      3.36 o 
  -8   2   8      272.72      286.62      8.03 o 
  -7   2   8      323.71      335.77      6.49 o 
  -6   2   8        0.16        1.04      1.70 o 
  -5   2   8      153.94      149.21      3.86 o 
  -4   2   8     1108.84     1061.08     11.29 o 
  -3   2   8     7956.19     8505.13     66.88 o 
  -2   2   8        2.89        4.50      2.19 o 
  -1   2   8     1293.33     1354.55     14.25 o 
   0   2   8      116.45      110.91      3.60 o 
   1   2   8      715.50      580.36      8.70 o 
   2   2   8      300.28      289.98      6.05 o 
   3   2   8      265.47      289.86      6.52 o 
   4   2   8      243.10      254.30      7.74 o 
   5   2   8        1.58        4.43      3.12 o 
   6   2   8       20.85       23.53      5.21 o 
   7   2   8      107.05      110.60      6.30 o 
   8   2   8      180.78      179.22      9.81 o 
   9   2   8       74.40       77.13      6.80 o 
  10   2   8       78.97       89.25      7.28 o 
  11   2   8        0.02       -6.30      6.30 o 
  12   2   8       14.57       17.90      9.92 o 
 -18   3   8        4.00       15.79     10.24 o 
 -17   3   8        1.46       18.64      8.13 o 
 -16   3   8      177.05      132.81     11.22 o 
 -15   3   8        0.03        5.27      6.62 o 
 -14   3   8       49.33       42.72      7.68 o 
 -13   3   8       61.00       75.84      5.98 o 
 -12   3   8      107.90      124.30      8.10 o 
 -11   3   8        3.38        4.86      6.52 o 
 -10   3   8       99.26       99.40      7.74 o 
  -9   3   8      138.47      128.85      5.54 o 
  -8   3   8      140.89      149.82      5.42 o 
  -7   3   8     1155.31     1321.99     16.42 o 
  -6   3   8     2291.32     2412.87     26.50 o 
  -5   3   8      423.16      398.29      5.97 o 
  -4   3   8      978.35      909.61     10.43 o 
  -3   3   8    10327.64    10848.24    107.43 o 
  -2   3   8     2448.33     2369.48     29.99 o 
  -1   3   8     1382.85     1604.74     18.16 o 
   0   3   8      965.90      911.22     11.38 o 
   1   3   8       81.47       65.93      3.18 o 
   2   3   8      396.50      347.03      6.64 o 
   3   3   8      202.32      213.26      5.78 o 
   4   3   8       16.84       15.27      3.17 o 
   5   3   8       26.69       29.12      3.98 o 
   6   3   8      623.72      686.03     12.54 o 
   7   3   8       92.86      101.47      6.20 o 
   8   3   8      197.67      216.75     11.34 o 
   9   3   8      170.09      174.06      8.47 o 
  10   3   8        0.11        0.52      6.18 o 
  11   3   8       23.09        9.41      6.96 o 
  12   3   8        1.75       -1.28      6.94 o 
 -18   4   8        3.29        4.10      7.06 o 
 -17   4   8       30.11       27.82      8.13 o 
 -16   4   8      126.57      118.13     10.69 o 
 -15   4   8       34.25       34.83      8.11 o 
 -14   4   8        7.16        1.39      7.70 o 
 -13   4   8        3.38       -1.89      5.83 o 
 -12   4   8        4.38       11.92      5.89 o 
 -11   4   8       94.36       82.70      6.75 o 
 -10   4   8        0.07        0.53      3.19 o 
  -9   4   8        5.02        8.86      2.48 o 
  -8   4   8      230.42      226.46      6.43 o 
  -7   4   8     1692.55     1840.23     20.33 o 
  -6   4   8       39.31       50.96      2.89 o 
  -5   4   8     3295.72     3737.20     33.31 o 
  -4   4   8      466.65      536.79      7.43 o 
  -3   4   8     2145.94     2247.53     22.90 o 
  -2   4   8       32.12        7.51      4.00 o 
  -1   4   8       11.94       14.37      2.90 o 
   0   4   8     1177.75     1301.25     19.78 o 
   1   4   8       79.15       64.86      4.50 o 
   2   4   8      544.86      528.24      9.83 o 
   3   4   8        2.74       -1.21      1.70 o 
   4   4   8      477.08      508.81      9.38 o 
   5   4   8       24.41       24.12      3.82 o 
   6   4   8       54.30       60.29      4.70 o 
   7   4   8       80.08       76.52      6.71 o 
   8   4   8       49.62       61.00      6.43 o 
   9   4   8       13.26       14.92      7.92 o 
  10   4   8       69.08       73.45      8.50 o 
  11   4   8       11.99        9.45      7.16 o 
  12   4   8        0.40       -7.67      7.67 o 
 -18   5   8        2.64        9.86      9.68 o 
 -17   5   8        5.80        8.84      7.45 o 
 -16   5   8       56.93       56.42      8.90 o 
 -15   5   8      112.20      119.92      8.25 o 
 -14   5   8        4.06        8.28      6.35 o 
 -13   5   8      103.74      115.53     11.73 o 
 -12   5   8       22.91       22.65      5.94 o 
 -11   5   8        3.48        4.85      4.32 o 
 -10   5   8      181.05      177.38      7.01 o 
  -9   5   8      137.74      147.59      7.03 o 
  -8   5   8       24.64       21.58      3.03 o 
  -7   5   8     1980.78     2100.06     20.99 o 
  -6   5   8      558.88      520.61      8.24 o 
  -5   5   8     1053.86     1255.42     14.51 o 
  -4   5   8      250.03      216.48      4.50 o 
  -3   5   8      216.26      233.28      5.01 o 
  -2   5   8        5.13        9.50      2.38 o 
  -1   5   8      643.83      661.86      9.44 o 
   0   5   8       53.47       53.33      3.39 o 
   1   5   8      453.04      471.07      9.67 o 
   2   5   8      761.41      793.99     13.17 o 
   3   5   8      453.36      418.74     10.85 o 
   4   5   8       31.94       37.78      4.22 o 
   5   5   8      132.43      112.49      5.36 o 
   6   5   8        6.25        8.45      3.63 o 
   7   5   8       23.20       18.45      4.68 o 
   8   5   8       73.44       77.16      7.97 o 
   9   5   8       87.49       81.04      7.59 o 
  10   5   8       42.81       56.13     11.73 o 
  11   5   8       12.95        0.98      6.85 o 
  12   5   8        5.81        2.32      7.31 o 
 -18   6   8        0.67       -3.17      9.52 o 
 -17   6   8        0.35       -2.28      9.81 o 
 -16   6   8       35.45       22.03      8.80 o 
 -15   6   8       76.17       70.37      8.59 o 
 -14   6   8        0.42        4.66      6.06 o 
 -13   6   8       54.97       51.37      7.38 o 
 -12   6   8       42.53       36.77      7.79 o 
 -11   6   8       72.29       69.73      5.77 o 
 -10   6   8       94.18      109.61      6.40 o 
  -9   6   8       41.12       46.33      4.75 o 
  -8   6   8       79.18       89.78      5.04 o 
  -7   6   8      112.38      117.20      4.58 o 
  -6   6   8        1.59       -0.53      1.72 o 
  -5   6   8        1.02        4.76      1.60 o 
  -4   6   8       12.09       22.87      1.86 o 
  -3   6   8     1709.49     1783.09     18.70 o 
  -2   6   8       14.68       11.84      2.43 o 
  -1   6   8      422.08      370.73      7.62 o 
   0   6   8        2.78        3.51      2.33 o 
   1   6   8       70.70       74.56      5.16 o 
   2   6   8      152.91      144.73      7.74 o 
   3   6   8       72.57       59.31      4.58 o 
   4   6   8       41.29       48.94      4.56 o 
   5   6   8        0.80       -0.17      4.11 o 
   6   6   8       26.14       25.64      6.28 o 
   7   6   8      144.67      149.58      7.40 o 
   8   6   8        1.35        9.07      5.17 o 
   9   6   8       35.44       30.55      6.23 o 
  10   6   8        1.52        5.95      6.61 o 
  11   6   8        3.38        7.18      7.08 o 
  12   6   8        4.10       -0.77      7.38 o 
 -17   7   8        3.13       15.35     13.01 o 
 -16   7   8        0.09        1.39      8.66 o 
 -15   7   8        4.62       -0.60     10.86 o 
 -14   7   8       20.20       12.12     11.27 o 
 -13   7   8       10.44       25.57      7.41 o 
 -12   7   8        0.03       -3.10      7.66 o 
 -11   7   8        7.31       -3.81      3.81 o 
 -10   7   8       14.01       12.48      4.03 o 
  -9   7   8        2.73        1.26      4.12 o 
  -8   7   8        2.43       -1.82      2.80 o 
  -7   7   8       32.93       25.10      2.76 o 
  -6   7   8      196.12      193.40      5.71 o 
  -5   7   8       89.75       93.34      4.73 o 
  -4   7   8      108.08      155.35      5.93 o 
  -3   7   8     2065.55     2041.13     30.73 o 
  -2   7   8       13.46       10.48      1.74 o 
  -1   7   8      250.22      250.63      8.14 o 
   0   7   8      507.61      501.08     10.84 o 
   1   7   8      169.17      143.48      6.59 o 
   2   7   8        0.19       -0.22      1.94 o 
   3   7   8      151.12      157.18      6.94 o 
   4   7   8        0.59        2.16      6.85 o 
   5   7   8      188.83      173.56     12.59 o 
   6   7   8        1.12       -0.90      4.54 o 
   7   7   8       23.56       16.51      4.60 o 
   8   7   8       13.67        6.14      4.51 o 
   9   7   8        4.47        4.48      5.22 o 
  10   7   8        3.28        1.19      5.69 o 
  11   7   8        0.60        0.26      6.97 o 
 -17   8   8        5.94        7.47      7.53 o 
 -16   8   8        1.70       -3.83     10.89 o 
 -15   8   8       13.28        4.90     10.98 o 
 -14   8   8        3.77       13.27     11.05 o 
 -13   8   8       11.19       10.47      7.24 o 
 -12   8   8       30.81       37.53      7.57 o 
 -11   8   8        2.96        2.46      4.71 o 
 -10   8   8        0.17        4.41      5.09 o 
  -9   8   8      448.06      475.21     10.56 o 
  -8   8   8       34.04       33.73      3.78 o 
  -7   8   8        1.33        3.39      2.33 o 
  -6   8   8      133.94      134.32      7.16 o 
  -5   8   8      953.12      920.02     27.42 o 
  -4   8   8      106.35      126.10      7.49 o 
  -3   8   8      610.07      613.17     18.62 o 
  -2   8   8      219.85      205.15      6.78 o 
  -1   8   8        0.03       -2.51      2.51 o 
   0   8   8     6350.54     6430.79     75.72 o 
   1   8   8        1.62       11.72      5.30 o 
   2   8   8      379.31      382.39     10.77 o 
   3   8   8       24.39       27.90      4.99 o 
   4   8   8       55.05       59.37      5.97 o 
   5   8   8        0.25        3.78      4.33 o 
   6   8   8       20.60       12.48      4.98 o 
   7   8   8        0.22        2.74      4.91 o 
   8   8   8        3.53        2.91      4.38 o 
   9   8   8        5.53       12.08      5.62 o 
  10   8   8        0.82       -5.24      5.24 o 
  11   8   8        0.08       -2.22      6.79 o 
 -17   9   8        6.08        2.77     12.91 o 
 -16   9   8       13.67       18.40     12.63 o 
 -15   9   8        0.28        9.52     11.73 o 
 -14   9   8        0.46       -9.26      9.26 o 
 -13   9   8      229.44      248.75     13.96 o 
 -12   9   8       11.93        0.66      6.29 o 
 -11   9   8        0.00       -4.83      4.89 o 
 -10   9   8      429.94      456.74     13.27 o 
  -9   9   8      394.07      441.40     11.24 o 
  -8   9   8      501.68      530.50     11.79 o 
  -7   9   8      175.41      183.95      5.06 o 
  -6   9   8      108.13      122.83      6.58 o 
  -5   9   8      461.87      474.72     14.62 o 
  -4   9   8      607.95      603.02     18.97 o 
  -3   9   8      151.35      184.36     11.67 o 
  -2   9   8      127.42      112.22      9.41 o 
  -1   9   8       48.67       49.44      4.42 o 
   0   9   8     1180.99     1116.64     18.44 o 
   1   9   8        1.78        1.24      3.89 o 
   2   9   8     1459.21     1390.77     33.61 o 
   3   9   8        0.05        0.57      3.96 o 
   4   9   8       14.71        4.95      4.57 o 
   5   9   8      228.70      228.16     11.98 o 
   6   9   8        0.89        0.89      4.81 o 
   7   9   8        0.20       -3.59      4.99 o 
   8   9   8        0.02       -2.38      4.78 o 
   9   9   8        0.11       -5.65      5.65 o 
  10   9   8        3.84        4.22      5.80 o 
  11   9   8        2.82       -7.04      7.04 o 
 -16  10   8        6.13       -1.56     11.70 o 
 -15  10   8       17.39       21.03     12.21 o 
 -14  10   8        3.49        4.22      7.42 o 
 -13  10   8       54.79       60.63      9.30 o 
 -12  10   8      134.78      138.47     20.67 o 
 -11  10   8       57.89       67.26      7.27 o 
 -10  10   8      728.93      713.54     18.82 o 
  -9  10   8      137.86      146.63      7.46 o 
  -8  10   8      565.15      578.32     14.43 o 
  -7  10   8      253.69      264.73     11.04 o 
  -6  10   8      557.26      596.99     13.59 o 
  -5  10   8      182.55      157.73      7.66 o 
  -4  10   8      408.39      443.13     16.68 o 
  -3  10   8       80.35       58.27      7.78 o 
  -2  10   8      206.65      190.23     14.12 o 
  -1  10   8      107.80      113.45     10.72 o 
   0  10   8        0.10        1.38      3.42 o 
   1  10   8      132.92      126.85      9.31 o 
   2  10   8      253.39      267.00     10.33 o 
   3  10   8        0.82        5.58      3.95 o 
   4  10   8      461.42      445.64     18.57 o 
   5  10   8       52.01       52.95      6.37 o 
   6  10   8       11.58        1.34      5.35 o 
   7  10   8        0.38       -4.81      4.81 o 
   8  10   8        1.19       -4.88      5.29 o 
   9  10   8        0.02       -1.17      5.20 o 
  10  10   8        6.70        5.76      6.36 o 
 -16  11   8        0.08       18.39     13.17 o 
 -15  11   8        2.00       16.84     12.12 o 
 -14  11   8       24.17       10.66      7.72 o 
 -13  11   8       10.23       10.61      7.36 o 
 -12  11   8       72.80       67.19      7.81 o 
 -11  11   8        6.57        1.01      5.21 o 
 -10  11   8       44.39       24.78      5.91 o 
  -9  11   8       31.36       35.83      5.13 o 
  -8  11   8      120.59      134.03      8.96 o 
  -7  11   8       75.55       71.52      7.16 o 
  -6  11   8      495.88      468.37     12.54 o 
  -5  11   8      335.23      340.64     10.69 o 
  -4  11   8      132.92      151.97     11.12 o 
  -3  11   8       22.04        8.97      7.15 o 
  -2  11   8      921.00      901.70     25.51 o 
  -1  11   8      462.20      461.81     11.11 o 
   0  11   8       30.17       18.98      3.70 o 
   1  11   8      217.24      263.79      9.12 o 
   2  11   8       25.70       28.14      4.79 o 
   3  11   8       57.95       53.39      5.93 o 
   4  11   8      448.89      474.31     13.24 o 
   5  11   8       36.39       33.89      5.89 o 
   6  11   8       46.52       41.76      6.53 o 
   7  11   8        0.00       -3.02      5.14 o 
   8  11   8       19.29       23.46      8.15 o 
   9  11   8        4.36        4.40      6.24 o 
  10  11   8        1.21       -5.53      5.53 o 
 -15  12   8        2.54        2.67     16.25 o 
 -14  12   8        8.37        7.04      7.90 o 
 -13  12   8        4.40        7.19     12.97 o 
 -12  12   8       17.70       16.36      6.05 o 
 -11  12   8        0.37        4.82      5.25 o 
 -10  12   8       63.08       74.04      7.26 o 
  -9  12   8      743.60      791.04     16.05 o 
  -8  12   8       73.51       62.73      7.54 o 
  -7  12   8      461.42      427.72     14.29 o 
  -6  12   8      651.77      688.49     15.84 o 
  -5  12   8      463.23      440.75     12.52 o 
  -4  12   8        0.01       -4.28      4.28 o 
  -3  12   8       24.52       11.88      9.89 o 
  -2  12   8      228.39      220.96     22.90 o 
  -1  12   8        0.78       -5.19      5.57 o 
   0  12   8      219.71      217.62      7.86 o 
   1  12   8        0.51        4.70      3.61 o 
   2  12   8      121.79      112.57      7.06 o 
   3  12   8      196.59      215.38      9.56 o 
   4  12   8       38.89       54.74      6.36 o 
   5  12   8        6.41        5.71      4.98 o 
   6  12   8        1.84        2.45      5.04 o 
   7  12   8        0.02       -0.87      5.36 o 
   8  12   8        0.07        1.64      5.57 o 
   9  12   8        9.63       10.67      6.39 o 
 -15  13   8        5.24        4.58      7.90 o 
 -14  13   8        0.64        6.57      7.68 o 
 -13  13   8        5.74        0.01      7.15 o 
 -12  13   8       15.69       14.58      6.18 o 
 -11  13   8       33.31       28.57      8.88 o 
 -10  13   8        2.72       -2.54      4.96 o 
  -9  13   8       34.76       41.38      5.27 o 
  -8  13   8        6.26        0.00      3.55 o 
  -7  13   8      108.40       97.87      8.38 o 
  -6  13   8       69.74       83.57      6.71 o 
  -5  13   8      102.26      118.43     11.00 o 
  -4  13   8        8.46        8.84      4.91 o 
  -3  13   8      135.54      137.11     35.79 o 
  -2  13   8       10.06       11.55      6.22 o 
  -1  13   8      110.12      123.59      5.83 o 
   0  13   8        0.02       -1.16      3.09 o 
   1  13   8       50.19       52.46      5.25 o 
   2  13   8        4.40        8.13      4.24 o 
   3  13   8        0.26        5.24      4.32 o 
   4  13   8       16.63       17.48      5.31 o 
   5  13   8       20.73       15.83      5.96 o 
   6  13   8        0.39        7.76      5.26 o 
   7  13   8        0.01       -0.10      5.55 o 
   8  13   8       15.89       23.53      8.01 o 
   9  13   8        5.72        0.79      6.20 o 
 -14  14   8        4.01        7.94      7.58 o 
 -13  14   8       11.21        9.64      8.02 o 
 -12  14   8        0.22       -1.98      5.68 o 
 -11  14   8        0.43       -4.55      6.61 o 
 -10  14   8       73.58       66.69      7.16 o 
  -9  14   8       21.76       11.03      4.78 o 
  -8  14   8       16.11        7.21      7.23 o 
  -7  14   8        1.90       -3.89      6.26 o 
  -6  14   8       31.27       33.60      6.26 o 
  -5  14   8       16.39       22.34      5.53 o 
  -4  14   8       42.05       44.94      5.71 o 
  -3  14   8        0.06       -3.24      5.58 o 
  -2  14   8        5.54        8.11      6.39 o 
  -1  14   8       33.92       38.89      5.37 o 
   0  14   8        5.62        7.09      3.60 o 
   1  14   8       15.50       15.12      4.26 o 
   2  14   8       54.35       64.96      6.11 o 
   3  14   8       62.80       77.09      6.78 o 
   4  14   8       40.39       38.86      6.21 o 
   5  14   8        3.10       -4.68      4.68 o 
   6  14   8       28.35       38.27      6.82 o 
   7  14   8        0.75        0.09      5.91 o 
   8  14   8        0.03       -5.83      5.83 o 
 -13  15   8        0.01        5.82      7.66 o 
 -12  15   8        9.32        5.35      6.19 o 
 -11  15   8       33.25       26.14      9.28 o 
 -10  15   8       12.71       13.58      5.72 o 
  -9  15   8       23.69       24.14      5.05 o 
  -8  15   8        3.28        2.27      5.35 o 
  -7  15   8       26.85       25.81      6.31 o 
  -6  15   8       53.93       63.54      7.57 o 
  -5  15   8        2.68        6.37      4.53 o 
  -4  15   8       66.36       60.42      6.51 o 
  -3  15   8      111.43      101.98     18.25 o 
  -2  15   8        7.90       -1.18      6.09 o 
  -1  15   8        4.67       -2.69      3.65 o 
   0  15   8       12.10        9.05      4.03 o 
   1  15   8       14.17       12.73      4.44 o 
   2  15   8      178.69      190.87      9.39 o 
   3  15   8        5.74        5.54      4.77 o 
   4  15   8       36.94       39.46      6.36 o 
   5  15   8       17.46       18.96      5.80 o 
   6  15   8        3.08        0.81      5.32 o 
   7  15   8        0.86        7.40      6.05 o 
 -12  16   8       17.30       23.04      6.80 o 
 -11  16   8        0.07        6.88      5.92 o 
 -10  16   8        1.02        2.10      5.43 o 
  -9  16   8       62.26       60.45      8.53 o 
  -8  16   8        0.24       -0.05      6.52 o 
  -7  16   8       43.16       43.05      7.42 o 
  -6  16   8        7.14       16.80      5.97 o 
  -5  16   8        3.75        4.14      4.89 o 
  -4  16   8        0.84       -4.72      4.72 o 
  -3  16   8        4.91        5.05      9.96 o 
  -2  16   8       33.99       28.94     13.73 o 
  -1  16   8        1.92       -2.39      5.39 o 
   0  16   8       21.50       34.60      6.14 o 
   1  16   8        0.08        9.46      5.17 o 
   2  16   8        5.01        5.40      5.30 o 
   3  16   8       15.82       24.86      8.64 o 
   4  16   8       47.51       65.42      8.76 o 
   5  16   8       24.17       17.48      6.19 o 
   6  16   8        0.30        1.74      5.55 o 
 -11  17   8        4.79        2.53      7.09 o 
 -10  17   8       16.09       10.32      9.55 o 
  -9  17   8       65.14       68.13      6.65 o 
  -8  17   8       68.40       53.66     10.03 o 
  -7  17   8       16.63       12.41      6.19 o 
  -6  17   8        8.90        9.44      5.81 o 
  -5  17   8       14.18       25.53      8.51 o 
  -4  17   8       16.21       10.80     10.59 o 
  -3  17   8       37.23       42.78     14.32 o 
  -2  17   8        3.60        0.37      9.89 o 
  -1  17   8        9.76       10.49      4.61 o 
   0  17   8        3.07        8.94      7.52 o 
   1  17   8        0.10       -3.20      5.51 o 
   2  17   8        7.34        4.58      5.48 o 
   3  17   8       45.84       57.24      8.36 o 
   4  17   8        3.04       -5.53      5.97 o 
   5  17   8        6.36       -0.12      6.03 o 
  -9  18   8        1.75       -0.06      4.67 o 
  -8  18   8        0.26       -2.50      6.08 o 
  -7  18   8        0.12        3.92      7.63 o 
  -6  18   8       19.61       27.48      9.17 o 
  -5  18   8        3.71       -6.73      6.73 o 
  -4  18   8        8.73        5.16      7.76 o 
  -3  18   8        1.88       -9.14      9.95 o 
  -2  18   8        0.83       -9.19      9.19 o 
  -1  18   8       18.39       14.64      5.20 o 
   0  18   8        0.18       -1.18      7.01 o 
   1  18   8       40.60       74.57     18.50 o 
   2  18   8        2.82       -0.66      9.75 o 
   3  18   8        4.30       -1.61      5.95 o 
  -7  19   8       59.39       72.78     12.03 o 
  -6  19   8        2.32       -5.60      7.30 o 
  -5  19   8        0.05       -7.28      7.61 o 
  -4  19   8        0.05        4.80      7.39 o 
  -3  19   8       18.76        1.32      7.79 o 
  -2  19   8        0.09        5.42     11.34 o 
  -1  19   8        1.16       -1.23      5.84 o 
   0  19   8        4.75        3.71      7.45 o 
   1  19   8        2.16       -0.50      8.38 o 
 -18   1   9        0.95        5.32     10.03 o 
 -17   1   9        0.18        5.54      9.40 o 
 -16   1   9       42.60       44.45      8.42 o 
 -15   1   9        0.47        0.46      7.59 o 
 -14   1   9        4.15       -1.44      5.56 o 
 -13   1   9        1.52        3.22      6.46 o 
 -12   1   9        5.41        0.98      7.62 o 
 -11   1   9        6.82        4.23      5.23 o 
 -10   1   9        8.36       13.46      5.30 o 
  -9   1   9       90.77       93.46      6.28 o 
  -8   1   9        9.73        5.73      4.01 o 
  -7   1   9      344.05      359.09      8.22 o 
  -6   1   9      783.34      685.12      9.48 o 
  -5   1   9       50.03       58.03      2.80 o 
  -4   1   9      198.25      155.73      4.35 o 
  -3   1   9     2036.42     1935.52     17.55 o 
  -2   1   9      167.86      211.84      4.59 o 
  -1   1   9      660.27      696.52      9.22 o 
   0   1   9       76.01       92.01      3.96 o 
   1   1   9      228.92      236.58      5.55 o 
   2   1   9        5.87        2.74      1.68 o 
   3   1   9      138.49      135.16      4.76 o 
   4   1   9        0.15       -0.01      2.70 o 
   5   1   9      133.43      138.71      5.81 o 
   6   1   9        0.04        1.80      3.86 o 
   7   1   9       22.21       19.76      4.61 o 
   8   1   9       97.15      117.51      9.50 o 
   9   1   9       51.61       50.22      7.27 o 
  10   1   9       20.01       13.22      7.10 o 
  11   1   9        0.62       -4.97      8.54 o 
  12   1   9        2.77       -5.70     13.28 o 
 -18   2   9        1.19       24.36     19.86 o 
 -17   2   9        1.18        0.69      7.22 o 
 -16   2   9      152.84      139.45     11.27 o 
 -15   2   9        0.04        7.85      7.01 o 
 -14   2   9       26.38       20.76      6.15 o 
 -13   2   9       96.45       83.95      7.51 o 
 -12   2   9       35.23       35.74      6.12 o 
 -11   2   9        9.17       10.10      4.26 o 
 -10   2   9      232.46      232.94      9.35 o 
  -9   2   9        6.30        2.89      4.48 o 
  -8   2   9      236.94      268.94      7.50 o 
  -7   2   9     1074.01     1163.75     12.75 o 
  -6   2   9      171.87      153.32      4.25 o 
  -5   2   9      157.19      134.29      3.53 o 
  -4   2   9     3452.14     3679.17     30.74 o 
  -3   2   9        0.03       -1.21      1.66 o 
  -2   2   9      286.56      264.92      5.43 o 
  -1   2   9       14.70       23.60      2.56 o 
   0   2   9      308.90      276.89      6.09 o 
   1   2   9      235.63      213.66      7.19 o 
   2   2   9      862.98      874.53     12.07 o 
   3   2   9        0.17        0.85      3.20 o 
   4   2   9      365.89      348.14      8.45 o 
   5   2   9      300.79      318.32      8.85 o 
   6   2   9       23.63       32.09      4.76 o 
   7   2   9        1.36       -4.10      4.10 o 
   8   2   9       10.91        1.31      4.94 o 
   9   2   9        5.84        0.13      5.29 o 
  10   2   9        0.31       -4.28      6.33 o 
  11   2   9        3.06       -7.14      8.43 o 
  12   2   9        3.71       -8.84      8.84 o 
 -18   3   9        1.80       13.93      7.82 o 
 -17   3   9       10.35       13.97     12.21 o 
 -16   3   9       48.52       49.63     10.67 o 
 -15   3   9        5.14        5.17      7.06 o 
 -14   3   9       60.76       75.55     16.99 o 
 -13   3   9       69.51       80.31      6.01 o 
 -12   3   9        3.40       -2.73      4.86 o 
 -11   3   9       81.97       70.51      8.26 o 
 -10   3   9       81.18       78.91      6.37 o 
  -9   3   9      365.71      387.99      9.27 o 
  -8   3   9      149.42      142.79      6.24 o 
  -7   3   9      454.89      464.98      7.72 o 
  -6   3   9      867.33      942.46     11.68 o 
  -5   3   9       94.97       93.73      3.19 o 
  -4   3   9       27.40       19.24      2.27 o 
  -3   3   9      133.12      135.39      4.96 o 
  -2   3   9      746.26      697.08      9.70 o 
  -1   3   9        1.18        0.90      2.08 o 
   0   3   9     1597.74     1428.79     14.77 o 
   1   3   9      988.04     1018.42     12.00 o 
   2   3   9        3.29        2.46      2.60 o 
   3   3   9      156.64      161.84      5.46 o 
   4   3   9      172.35      159.03      7.09 o 
   5   3   9      611.50      649.20     12.37 o 
   6   3   9     1314.06     1392.49     19.50 o 
   7   3   9       37.71       30.52      4.96 o 
   8   3   9        4.37       -0.92      4.44 o 
   9   3   9       13.55        7.50      8.10 o 
  10   3   9       16.48        5.33      6.60 o 
  11   3   9        0.18       -4.47     11.67 o 
  12   3   9        0.10      -10.13     10.13 o 
 -18   4   9        1.92        7.01      7.66 o 
 -17   4   9        2.76        8.80      7.83 o 
 -16   4   9        0.77        5.61      7.42 o 
 -15   4   9        3.38        1.26      6.72 o 
 -14   4   9       19.55       18.63      5.44 o 
 -13   4   9       62.36       56.82      7.67 o 
 -12   4   9       12.08       12.75      6.58 o 
 -11   4   9      151.57      158.07      8.24 o 
 -10   4   9      185.87      176.24      6.84 o 
  -9   4   9        1.57       -0.70      2.04 o 
  -8   4   9      253.01      284.51      9.02 o 
  -7   4   9      856.28      840.75     22.74 o 
  -6   4   9      401.20      393.90      7.43 o 
  -5   4   9     3533.22     3558.68     32.23 o 
  -4   4   9       72.92       60.61      3.08 o 
  -3   4   9      860.15     1098.39     14.89 o 
  -2   4   9        3.88       -0.52      2.37 o 
  -1   4   9     1715.86     1819.30     25.14 o 
   0   4   9       57.28       53.68      4.02 o 
   1   4   9        5.90       11.30      3.42 o 
   2   4   9       79.39       93.56      4.59 o 
   3   4   9      156.38      159.77      6.54 o 
   4   4   9        4.57        8.04      3.51 o 
   5   4   9      523.05      565.38     11.24 o 
   6   4   9      764.63      796.73     13.89 o 
   7   4   9       49.23       49.90      5.43 o 
   8   4   9      386.63      377.99     11.84 o 
   9   4   9       91.23       86.45      8.52 o 
  10   4   9        0.07       -1.57      6.44 o 
  11   4   9        2.71       -6.47      7.72 o 
 -18   5   9        0.10        6.95     11.72 o 
 -17   5   9        2.88       10.69      7.54 o 
 -16   5   9       20.14       23.16      7.86 o 
 -15   5   9        9.02       10.26      5.55 o 
 -14   5   9        1.67        2.47      6.06 o 
 -13   5   9       32.97       22.19      6.68 o 
 -12   5   9       31.75       39.91      6.58 o 
 -11   5   9       32.76       36.02      6.36 o 
 -10   5   9       95.62       79.95      5.42 o 
  -9   5   9      291.47      317.88     10.09 o 
  -8   5   9       89.61       90.61      4.53 o 
  -7   5   9      336.94      360.81      8.03 o 
  -6   5   9      265.61      293.27      6.05 o 
  -5   5   9     1016.76     1004.87     11.69 o 
  -4   5   9       11.34        2.22      1.79 o 
  -3   5   9     1162.69     1270.26     16.43 o 
  -2   5   9       33.68       32.57      3.72 o 
  -1   5   9      150.89      163.48      6.47 o 
   0   5   9      363.82      394.92     10.53 o 
   1   5   9      399.60      407.11     10.93 o 
   2   5   9      675.54      678.58     14.07 o 
   3   5   9      220.27      238.24      8.79 o 
   4   5   9        5.06        2.29      3.38 o 
   5   5   9     1666.20     1736.99     22.44 o 
   6   5   9      340.43      381.94     13.62 o 
   7   5   9      115.03      103.78      7.46 o 
   8   5   9       14.52       15.48      5.56 o 
   9   5   9        0.08        1.86      5.47 o 
  10   5   9       22.93       32.18      7.41 o 
  11   5   9        2.80       -6.35      6.35 o 
 -18   6   9        7.70       -0.18      9.27 o 
 -17   6   9        8.73       10.80     10.28 o 
 -16   6   9        0.93        6.83      7.22 o 
 -15   6   9        9.14       10.30      6.68 o 
 -14   6   9       18.54       31.41      7.17 o 
 -13   6   9       61.09       47.67      8.90 o 
 -12   6   9       18.86       18.00      5.84 o 
 -11   6   9      230.77      237.35     12.99 o 
 -10   6   9       91.56      105.47      7.07 o 
  -9   6   9       59.20       41.66      4.79 o 
  -8   6   9       40.22       35.03      3.56 o 
  -7   6   9      207.81      182.00      6.45 o 
  -6   6   9       38.88       45.52      3.11 o 
  -5   6   9      159.80      162.48      4.72 o 
  -4   6   9      249.04      213.50      4.86 o 
  -3   6   9       79.95       85.59      3.89 o 
  -2   6   9      489.49      507.34      9.38 o 
  -1   6   9        5.08        8.47      2.97 o 
   0   6   9      107.03       90.45      5.73 o 
   1   6   9      132.53      143.38     10.32 o 
   2   6   9      208.38      208.93      7.67 o 
   3   6   9       33.51       28.07      4.13 o 
   4   6   9       53.86       40.85      4.44 o 
   5   6   9      209.49      194.15     12.25 o 
   6   6   9       78.71       73.19      6.17 o 
   7   6   9        0.10       -3.43      6.02 o 
   8   6   9       27.68       27.72      5.75 o 
   9   6   9        8.68        8.67      5.73 o 
  10   6   9        2.17       -0.87      6.92 o 
  11   6   9        2.95       -2.63      7.23 o 
 -17   7   9        0.13       14.51     10.26 o 
 -16   7   9        2.04       -7.10     18.53 o 
 -15   7   9        1.05        1.16     10.71 o 
 -14   7   9       45.89       42.92      8.64 o 
 -13   7   9        0.10        3.39      7.71 o 
 -12   7   9        0.10        2.06      5.11 o 
 -11   7   9      151.94      176.20      9.86 o 
 -10   7   9       21.50       20.85      5.18 o 
  -9   7   9        1.16       -0.02      3.10 o 
  -8   7   9      200.41      189.63      6.70 o 
  -7   7   9      586.27      566.02     12.24 o 
  -6   7   9       37.86       49.69      3.71 o 
  -5   7   9        1.96        1.95      1.61 o 
  -4   7   9        1.09        1.65      1.37 o 
  -3   7   9      342.11      317.31     13.84 o 
  -2   7   9      660.33      674.73     11.95 o 
  -1   7   9        3.09       -0.15      2.95 o 
   0   7   9       50.00       54.10      4.11 o 
   1   7   9      341.02      314.01      8.03 o 
   2   7   9       88.32       71.06      5.90 o 
   3   7   9        5.21        0.06      3.78 o 
   4   7   9        0.05        2.11      4.21 o 
   5   7   9        3.21        2.00      4.48 o 
   6   7   9        7.37        7.25      4.29 o 
   7   7   9       19.06       16.69      5.28 o 
   8   7   9        5.75        6.88      5.18 o 
   9   7   9        0.01       -0.32      5.85 o 
  10   7   9        6.86        6.89      7.08 o 
  11   7   9        9.17       -3.38      7.31 o 
 -17   8   9        9.41       14.97      9.07 o 
 -16   8   9        4.52       23.31     13.84 o 
 -15   8   9       65.81       62.74     15.12 o 
 -14   8   9        0.71        6.48     10.72 o 
 -13   8   9        3.19        0.08      6.53 o 
 -12   8   9        2.71        0.51      6.11 o 
 -11   8   9        0.07        4.02      4.12 o 
 -10   8   9       31.85       29.08      4.48 o 
  -9   8   9        2.04       -3.04      3.04 o 
  -8   8   9      103.03      112.93      5.41 o 
  -7   8   9        6.56        4.71      2.97 o 
  -6   8   9       94.21       97.28      4.01 o 
  -5   8   9      320.83      316.77      6.63 o 
  -4   8   9      168.63      146.08      4.57 o 
  -3   8   9      156.28      163.16      4.96 o 
  -2   8   9       53.26       41.79      9.11 o 
  -1   8   9     5232.92     5108.51     71.14 o 
   0   8   9       78.14       85.46      5.86 o 
   1   8   9      862.86      719.22     14.86 o 
   2   8   9        4.38        0.49      3.95 o 
   3   8   9      658.17      653.91     22.79 o 
   4   8   9        1.74       -3.05      4.20 o 
   5   8   9       79.65       76.53      6.89 o 
   6   8   9      142.08      131.45      8.70 o 
   7   8   9        0.00        2.20      4.27 o 
   8   8   9       25.89       30.06      5.77 o 
   9   8   9        0.20        1.70      5.42 o 
  10   8   9        0.19       -5.30      5.30 o 
 -17   9   9        3.35        9.86     13.12 o 
 -16   9   9        0.81      -11.51     11.51 o 
 -15   9   9        4.38       10.97     12.19 o 
 -14   9   9       94.13       91.76     11.00 o 
 -13   9   9       53.15       44.31      8.94 o 
 -12   9   9       23.78       25.83      7.25 o 
 -11   9   9        0.86       -1.56      5.56 o 
 -10   9   9      117.99      117.35      7.96 o 
  -9   9   9      413.02      420.93     10.97 o 
  -8   9   9       11.42       10.27      4.03 o 
  -7   9   9       11.36        3.05      3.29 o 
  -6   9   9       60.24       61.45      6.37 o 
  -5   9   9      153.62      148.87      8.83 o 
  -4   9   9      904.67      912.34     24.73 o 
  -3   9   9       53.67       44.10      7.51 o 
  -2   9   9      326.15      299.33      9.20 o 
  -1   9   9       38.73       30.16      4.78 o 
   0   9   9     3129.46     3051.17     40.44 o 
   1   9   9      149.14      100.00      6.46 o 
   2   9   9       52.58       45.82      5.25 o 
   3   9   9      225.72      218.05      9.23 o 
   4   9   9        4.37        0.35      4.23 o 
   5   9   9        1.97        3.42      4.37 o 
   6   9   9        0.60       -4.48      4.48 o 
   7   9   9       30.08       27.36      5.73 o 
   8   9   9       11.66        9.74      5.31 o 
   9   9   9        0.33        2.96      5.62 o 
  10   9   9        2.62       -0.24      5.83 o 
 -16  10   9       20.54        3.86     12.40 o 
 -15  10   9        1.12       -7.71     10.79 o 
 -14  10   9       22.80       23.62      8.24 o 
 -13  10   9        8.14       18.75      7.42 o 
 -12  10   9        2.69        0.86      6.40 o 
 -11  10   9      286.06      286.56     11.59 o 
 -10  10   9        0.42        5.51      5.18 o 
  -9  10   9       27.78       24.07      4.50 o 
  -8  10   9       21.42       20.71      4.14 o 
  -7  10   9       53.18       58.20      6.65 o 
  -6  10   9       89.12       86.34      6.16 o 
  -5  10   9       17.11       11.34      5.08 o 
  -4  10   9        1.04       -4.90      4.90 o 
  -3  10   9       90.00       79.98      9.27 o 
  -2  10   9      919.32     1021.61     23.18 o 
  -1  10   9       22.92       28.04      4.47 o 
   0  10   9     1588.20     1652.66     26.57 o 
   1  10   9       17.67       17.46      4.23 o 
   2  10   9      294.93      299.31     10.12 o 
   3  10   9       12.00       13.21      4.61 o 
   4  10   9       19.61        6.25      6.62 o 
   5  10   9        2.12        5.08      4.69 o 
   6  10   9       10.25        2.13      4.85 o 
   7  10   9       36.63       27.09      6.33 o 
   8  10   9        2.02       10.43      6.31 o 
   9  10   9        0.61       10.51      5.83 o 
  10  10   9        0.64        1.68      6.26 o 
 -16  11   9        9.68       17.46     12.96 o 
 -15  11   9        0.74        8.52     11.60 o 
 -14  11   9        0.85       -0.15      7.53 o 
 -13  11   9        6.88        3.11      8.68 o 
 -12  11   9        3.74       -0.43      6.48 o 
 -11  11   9       53.63       45.94      6.85 o 
 -10  11   9      554.44      625.40     23.56 o 
  -9  11   9      149.62      151.73      7.69 o 
  -8  11   9      364.90      367.09      9.97 o 
  -7  11   9       20.39       10.23      5.01 o 
  -6  11   9      131.39      113.26      8.39 o 
  -5  11   9       18.30        3.22      5.05 o 
  -4  11   9     1018.39      974.05     27.11 o 
  -3  11   9      130.45      122.38     10.87 o 
  -2  11   9      435.59      458.02     18.19 o 
  -1  11   9       96.73      102.18      6.46 o 
   0  11   9      331.32      355.98     10.16 o 
   1  11   9      182.11      180.11      8.35 o 
   2  11   9      398.77      355.18     11.25 o 
   3  11   9        6.85        7.79      4.57 o 
   4  11   9        0.76       -0.92      4.35 o 
   5  11   9        0.40        1.10      4.51 o 
   6  11   9        7.46        4.60      5.32 o 
   7  11   9        1.42        1.86      5.32 o 
   8  11   9        0.08        8.67      5.79 o 
   9  11   9       33.14       48.40      7.46 o 
 -15  12   9        1.28       -1.66      7.90 o 
 -14  12   9        3.75       -7.26      7.26 o 
 -13  12   9        2.33       -6.53      6.53 o 
 -12  12   9       10.02        5.57      5.59 o 
 -11  12   9        0.51        5.77      5.41 o 
 -10  12   9        2.04       10.67      5.30 o 
  -9  12   9        5.72        1.68      4.16 o 
  -8  12   9      122.76      121.46      8.33 o 
  -7  12   9       43.32       45.91      6.73 o 
  -6  12   9      271.16      250.78     11.55 o 
  -5  12   9       42.52       32.48      6.29 o 
  -4  12   9      267.69      280.15     14.91 o 
  -3  12   9      331.81      324.83     16.03 o 
  -2  12   9       63.74       59.82      8.76 o 
  -1  12   9      190.98      169.11     11.57 o 
   0  12   9        5.41        0.04      3.50 o 
   1  12   9       95.49      106.25      6.96 o 
   2  12   9       74.05       74.75      6.51 o 
   3  12   9       48.19       35.97      5.60 o 
   4  12   9        6.52        3.01      4.60 o 
   5  12   9        8.22       -0.31      4.96 o 
   6  12   9        0.38        3.91      5.39 o 
   7  12   9        5.52        5.58      5.88 o 
   8  12   9        1.00        4.85      5.92 o 
 -15  13   9        0.55       -2.83      8.13 o 
 -14  13   9        5.74        0.16      7.67 o 
 -13  13   9        0.57       -2.82      8.78 o 
 -12  13   9       22.75       28.68      6.74 o 
 -11  13   9        1.24       -0.54      5.40 o 
 -10  13   9        0.85       -1.57      5.03 o 
  -9  13   9       15.38       18.35      5.89 o 
  -8  13   9        0.26       -0.44      5.12 o 
  -7  13   9       53.85       47.07     10.08 o 
  -6  13   9        8.70       10.93      6.51 o 
  -5  13   9        1.91        0.26      4.82 o 
  -4  13   9        0.63        7.87      6.42 o 
  -3  13   9      142.29      144.53     14.71 o 
  -2  13   9        6.73        6.39      6.16 o 
  -1  13   9      109.97      116.19      9.45 o 
   0  13   9       11.40       12.55      4.05 o 
   1  13   9       10.46       12.66      4.35 o 
   2  13   9       21.81       23.83      5.15 o 
   3  13   9       56.67       46.86      6.94 o 
   4  13   9        7.36       -0.93      4.88 o 
   5  13   9        2.37        0.75      5.11 o 
   6  13   9        0.01       -5.44      5.44 o 
   7  13   9        4.03       -4.92      5.56 o 
   8  13   9        1.06       -5.03      8.58 o 
 -14  14   9       11.54       24.27      8.55 o 
 -13  14   9        0.84        2.17     12.31 o 
 -12  14   9        0.46       16.83      6.33 o 
 -11  14   9        2.11       -1.46      5.58 o 
 -10  14   9        6.96        7.37      5.34 o 
  -9  14   9        1.60       -2.30      3.90 o 
  -8  14   9        0.47        2.49      5.19 o 
  -7  14   9      199.64      220.53     11.90 o 
  -6  14   9        6.16        2.96      8.22 o 
  -5  14   9      155.47      159.26     10.40 o 
  -4  14   9        7.26       10.16      5.42 o 
  -3  14   9        3.87        2.31      6.05 o 
  -2  14   9       55.54       71.85      9.63 o 
  -1  14   9        1.42        1.53      3.70 o 
   0  14   9        1.85        2.26      4.06 o 
   1  14   9        0.40       -3.05      4.08 o 
   2  14   9      108.84      121.37      8.01 o 
   3  14   9       12.18       16.64      6.42 o 
   4  14   9        2.54        6.30      5.35 o 
   5  14   9        3.39        2.40      5.30 o 
   6  14   9       13.08       12.94      6.01 o 
   7  14   9        0.99        8.90      6.19 o 
 -13  15   9        4.90        5.61      7.59 o 
 -12  15   9        6.87        2.86      7.97 o 
 -11  15   9       19.82       14.94      6.25 o 
 -10  15   9        0.17        1.10      5.26 o 
  -9  15   9        4.27       -0.37      4.37 o 
  -8  15   9       41.78       49.84      7.53 o 
  -7  15   9        5.98        5.37      5.47 o 
  -6  15   9       12.84       12.30      5.96 o 
  -5  15   9       15.31       32.74      6.71 o 
  -4  15   9        8.06       15.67      5.78 o 
  -3  15   9       44.46       39.36     21.68 o 
  -2  15   9        5.19       11.42      7.02 o 
  -1  15   9        0.70       -0.53      3.93 o 
   0  15   9      260.20      332.44     11.99 o 
   1  15   9       16.11       26.98      5.28 o 
   2  15   9        1.53       -4.36      4.36 o 
   3  15   9       26.84       23.05      5.94 o 
   4  15   9       15.59       17.50      5.80 o 
   5  15   9        0.49        4.65      5.67 o 
   6  15   9        2.72        2.21      5.99 o 
 -12  16   9        2.40        4.46      6.16 o 
 -11  16   9        7.19       19.76      6.43 o 
 -10  16   9        0.08       -2.50      5.28 o 
  -9  16   9       19.82       24.86      5.26 o 
  -8  16   9       17.35       13.40      6.39 o 
  -7  16   9       25.45       12.16      6.12 o 
  -6  16   9        8.53       -0.54      5.42 o 
  -5  16   9       49.26       47.97      7.49 o 
  -4  16   9        0.28       -3.79      5.18 o 
  -3  16   9       44.99       50.23      9.54 o 
  -2  16   9        6.11       -0.33      7.46 o 
  -1  16   9      381.05      441.68     15.38 o 
   0  16   9        0.66        1.62      4.85 o 
   1  16   9       70.76       91.49      8.31 o 
   2  16   9        4.52       -0.33      4.76 o 
   3  16   9       30.56       36.63      7.34 o 
   4  16   9        8.87       16.39      6.86 o 
   5  16   9        0.13        4.81      5.66 o 
 -11  17   9       31.06       38.80      7.20 o 
 -10  17   9        1.15       -4.56      5.24 o 
  -9  17   9        3.84       -3.34      4.52 o 
  -8  17   9       11.75        6.41      6.25 o 
  -7  17   9        4.40       -5.42      5.75 o 
  -6  17   9        6.66        0.24      8.66 o 
  -5  17   9        6.63       22.22      6.65 o 
  -4  17   9       31.06       22.33      6.79 o 
  -3  17   9        6.55       -9.80      9.80 o 
  -2  17   9        3.37        1.63     10.95 o 
  -1  17   9        3.43       -0.68      4.52 o 
   0  17   9       10.91       13.20      6.14 o 
   1  17   9        0.97       -5.71      5.71 o 
   2  17   9       72.99       76.27     16.91 o 
   3  17   9        0.08        0.96      5.77 o 
   4  17   9        0.23        3.25      5.32 o 
  -9  18   9        1.23        0.42      4.78 o 
  -8  18   9        0.94        4.91      6.39 o 
  -7  18   9      112.45      118.93     23.86 o 
  -6  18   9       11.63        5.61      6.40 o 
  -5  18   9       36.13       41.44     10.07 o 
  -4  18   9       17.10       23.19      8.81 o 
  -3  18   9        4.19       -2.51     10.72 o 
  -2  18   9        5.69        0.51     11.53 o 
  -1  18   9        1.73        7.54      8.06 o 
   0  18   9       62.74       56.56      8.14 o 
   1  18   9        1.06       -1.75      6.00 o 
   2  18   9       54.05       24.59      8.07 o 
  -7  19   9       19.93        7.54      6.75 o 
  -6  19   9       19.82        6.93      8.03 o 
  -5  19   9        4.17        0.67      8.03 o 
  -4  19   9        3.51        3.95      8.10 o 
  -3  19   9       10.98        0.44      7.63 o 
  -2  19   9        3.42        5.54      4.58 o 
  -1  19   9        9.17       -3.05      5.27 o 
   0  19   9        4.14       -5.19      5.56 o 
 -18   0  10       17.02        5.83     13.91 o 
 -17   0  10        0.32      -10.75     12.43 o 
 -16   0  10       11.08       14.73      9.30 o 
 -15   0  10       23.44       35.94     15.61 o 
 -14   0  10        0.00        1.09      8.21 o 
 -13   0  10       46.21       32.88      9.10 o 
 -12   0  10       45.20       68.75     14.25 o 
 -11   0  10       17.96       20.06      8.16 o 
 -10   0  10      398.34      396.30     16.55 o 
  -9   0  10      445.58      432.59     16.00 o 
  -8   0  10      141.54      128.06      9.74 o 
  -7   0  10     2720.73     2995.66     61.27 o 
  -6   0  10      927.15      984.46     17.19 o 
  -5   0  10     1666.50     1659.33     29.36 o 
  -4   0  10     3722.70     3792.85     52.92 o 
  -3   0  10       77.37       80.84      5.57 o 
  -2   0  10      549.86      557.85     13.36 o 
  -1   0  10        5.56        3.05      2.20 o 
   0   0  10     1483.41     1576.13     27.12 o 
   1   0  10       95.29       79.56      4.78 o 
   2   0  10       30.27       25.44      4.00 o 
   3   0  10      191.87      213.91      8.32 o 
   4   0  10      241.89      273.95     16.78 o 
   5   0  10       66.83       76.60      6.00 o 
   6   0  10       79.28       92.93     11.77 o 
   7   0  10      234.71      201.91     22.93 o 
   8   0  10        0.02       -8.08      8.78 o 
   9   0  10       10.47       -6.09      9.51 o 
  10   0  10       16.14       14.56     10.87 o 
  11   0  10        0.76       -2.29     10.37 o 
 -18   1  10        3.05        4.29      9.57 o 
 -17   1  10        0.57        4.32      7.45 o 
 -16   1  10        7.51       24.12      8.00 o 
 -15   1  10       54.88       54.39      7.51 o 
 -14   1  10        2.75        1.02      5.75 o 
 -13   1  10        4.09        7.74      5.60 o 
 -12   1  10        5.29        3.50      5.75 o 
 -11   1  10       39.10       56.95      6.50 o 
 -10   1  10       19.27       17.39      5.42 o 
  -9   1  10       34.01       26.48      5.18 o 
  -8   1  10        2.75        1.02      4.22 o 
  -7   1  10      217.55      246.89      6.24 o 
  -6   1  10        0.69        3.40      2.44 o 
  -5   1  10      275.60      283.98      6.68 o 
  -4   1  10      267.62      243.37      5.48 o 
  -3   1  10     1163.83     1123.52     11.75 o 
  -2   1  10        1.02        1.98      1.96 o 
  -1   1  10      195.09      188.76      5.34 o 
   0   1  10      239.83      249.62      6.35 o 
   1   1  10      213.59      197.53      6.19 o 
   2   1  10      407.50      409.54      8.96 o 
   3   1  10      103.79      116.60      5.36 o 
   4   1  10        0.14       -3.12      3.37 o 
   5   1  10       27.02       20.68      3.90 o 
   6   1  10      178.17      203.25      7.79 o 
   7   1  10       26.94       34.62      5.84 o 
   8   1  10       22.88       22.64      6.74 o 
   9   1  10        2.87       -6.62      9.66 o 
  10   1  10        3.27       -3.00      7.11 o 
  11   1  10        5.93       -1.25      8.74 o 
 -18   2  10        9.10       34.19     10.92 o 
 -17   2  10        1.87        3.70     10.28 o 
 -16   2  10       20.26       11.79      7.55 o 
 -15   2  10       13.06       17.39      7.60 o 
 -14   2  10       56.48       54.06      7.15 o 
 -13   2  10        0.48        5.86      5.45 o 
 -12   2  10        0.03       -0.66      4.96 o 
 -11   2  10       39.36       51.79      6.40 o 
 -10   2  10      744.07      845.49     16.41 o 
  -9   2  10      313.32      351.18     10.49 o 
  -8   2  10      253.70      251.67      9.21 o 
  -7   2  10      106.44      116.78      3.91 o 
  -6   2  10      222.00      196.73      4.84 o 
  -5   2  10     1060.47     1147.93     11.83 o 
  -4   2  10      228.55      218.16      4.79 o 
  -3   2  10       14.20       10.29      2.14 o 
  -2   2  10       64.16       56.17      3.22 o 
  -1   2  10     1513.61     1441.37     15.95 o 
   0   2  10        6.55        7.12      3.62 o 
   1   2  10      199.50      165.43      7.94 o 
   2   2  10       34.23       35.53      3.83 o 
   3   2  10      158.06      159.43      6.15 o 
   4   2  10     1825.02     1897.81     21.71 o 
   5   2  10        0.97        0.32      3.90 o 
   6   2  10      124.15      122.52      6.59 o 
   7   2  10       56.94       61.73      7.41 o 
   8   2  10       64.30       65.77      6.60 o 
   9   2  10       30.27       28.26      6.06 o 
  10   2  10        3.86        1.49      8.64 o 
  11   2  10        0.05       -5.61      9.27 o 
 -18   3  10        0.67       12.86      8.19 o 
 -17   3  10        6.70       17.21      7.85 o 
 -16   3  10       24.38       32.15      8.14 o 
 -15   3  10        9.31        0.08      7.48 o 
 -14   3  10        1.01        1.03      6.56 o 
 -13   3  10        0.23       -1.59      5.47 o 
 -12   3  10        0.15        7.94      5.35 o 
 -11   3  10      998.51     1087.80     19.43 o 
 -10   3  10      247.72      261.20      9.89 o 
  -9   3  10      167.56      169.91      7.04 o 
  -8   3  10       74.25       74.74      3.96 o 
  -7   3  10     1291.41     1342.56     17.05 o 
  -6   3  10      500.31      508.41      8.11 o 
  -5   3  10      171.74      200.28      4.92 o 
  -4   3  10      317.29      296.26      5.86 o 
  -3   3  10        0.01        2.78      1.88 o 
  -2   3  10     2455.53     2210.11     23.89 o 
  -1   3  10      885.35      862.35     12.24 o 
   0   3  10      354.73      315.92      7.00 o 
   1   3  10        0.65        0.03      2.61 o 
   2   3  10      330.56      326.18      7.40 o 
   3   3  10      227.82      233.02      8.19 o 
   4   3  10      287.24      329.55      9.24 o 
   5   3  10      384.70      407.20     11.78 o 
   6   3  10       13.98       16.72      4.68 o 
   7   3  10        4.43        1.38      4.51 o 
   8   3  10       35.38       25.53      5.77 o 
   9   3  10        4.53       -6.84      7.40 o 
  10   3  10        0.01        0.94      6.72 o 
  11   3  10        0.40       -8.94      8.94 o 
 -18   4  10        4.86        6.02      7.85 o 
 -17   4  10        0.52        6.70      7.69 o 
 -16   4  10       14.09       16.24      7.60 o 
 -15   4  10        0.49        1.06      6.64 o 
 -14   4  10        2.52       -0.30      6.54 o 
 -13   4  10        3.86       10.77      6.39 o 
 -12   4  10       34.07       29.63      5.82 o 
 -11   4  10       70.39       62.49      6.37 o 
 -10   4  10      110.05       98.72      5.74 o 
  -9   4  10      416.16      444.78     15.39 o 
  -8   4  10       52.16       46.36      4.25 o 
  -7   4  10     4447.15     4493.43     54.39 o 
  -6   4  10      195.55      199.41      9.54 o 
  -5   4  10      875.40      939.07     11.56 o 
  -4   4  10       12.07        5.83      2.35 o 
  -3   4  10       82.63      106.22      5.10 o 
  -2   4  10       12.07       15.47      2.89 o 
  -1   4  10        5.14        4.13      2.14 o 
   0   4  10      377.11      338.12      7.14 o 
   1   4  10        0.78        1.29      2.70 o 
   2   4  10      731.06      712.76     11.66 o 
   3   4  10       90.59       93.68      5.22 o 
   4   4  10      641.93      608.94     11.84 o 
   5   4  10        1.98        3.12      4.12 o 
   6   4  10      179.20      183.29      7.88 o 
   7   4  10      145.23      113.42      6.91 o 
   8   4  10        0.85       -1.96      5.16 o 
   9   4  10       18.08       15.69      6.76 o 
  10   4  10        0.15       -6.63      6.63 o 
  11   4  10        0.00       -3.90      6.94 o 
 -18   5  10        2.85       16.28      8.27 o 
 -17   5  10       21.03       22.35      8.13 o 
 -16   5  10        5.72       12.61      7.55 o 
 -15   5  10       10.46        9.71      7.06 o 
 -14   5  10        0.71        2.28     11.19 o 
 -13   5  10       17.51       12.38      6.48 o 
 -12   5  10      100.17      119.84     14.77 o 
 -11   5  10      139.72      144.84      8.44 o 
 -10   5  10        0.33        3.21      4.29 o 
  -9   5  10       45.07       45.63      7.24 o 
  -8   5  10      371.92      388.69      9.00 o 
  -7   5  10       20.20       24.58      3.29 o 
  -6   5  10      404.76      426.53      8.28 o 
  -5   5  10       30.47       34.08      3.30 o 
  -4   5  10       47.50       49.19      3.60 o 
  -3   5  10       32.08       23.15      3.45 o 
  -2   5  10      586.45      580.79     15.49 o 
  -1   5  10      286.70      265.14     11.06 o 
   0   5  10       67.66       73.35      7.03 o 
   1   5  10      117.91      112.26      6.36 o 
   2   5  10       50.56       46.61      4.15 o 
   3   5  10       50.37       52.32      4.41 o 
   4   5  10       18.18       19.91      4.00 o 
   5   5  10      261.42      245.90      8.43 o 
   6   5  10        9.47        7.07      4.93 o 
   7   5  10       28.93       40.56      6.16 o 
   8   5  10        0.69       -0.88      5.14 o 
   9   5  10        0.12       -1.92      6.40 o 
  10   5  10        2.70       -4.11      6.80 o 
 -18   6  10        0.49       14.81     10.38 o 
 -17   6  10        1.71       18.02     10.35 o 
 -16   6  10        0.17       11.67      7.33 o 
 -15   6  10       12.26       11.79      6.96 o 
 -14   6  10       11.71        7.33     14.48 o 
 -13   6  10        0.47        8.12      7.32 o 
 -12   6  10        1.12       -3.27      5.20 o 
 -11   6  10        0.04        2.20      4.80 o 
 -10   6  10       33.66       33.17      5.62 o 
  -9   6  10        6.43        4.21      3.20 o 
  -8   6  10       11.62       13.72      3.93 o 
  -7   6  10       11.63       14.38      3.10 o 
  -6   6  10       17.63        8.94      2.56 o 
  -5   6  10      103.66       93.87      5.55 o 
  -4   6  10      977.58     1052.80     15.30 o 
  -3   6  10       85.91      102.95      5.64 o 
  -2   6  10       56.25       63.87      4.92 o 
  -1   6  10        6.23        3.57      3.17 o 
   0   6  10        0.44       -1.82      3.09 o 
   1   6  10      241.81      224.50     10.14 o 
   2   6  10       11.34       15.09      3.86 o 
   3   6  10      118.25      114.09      6.85 o 
   4   6  10      130.59      116.14      5.61 o 
   5   6  10        0.27       -0.85      4.44 o 
   6   6  10        2.03        0.89      4.77 o 
   7   6  10        0.90       -4.77      4.77 o 
   8   6  10        8.43        3.04      5.39 o 
   9   6  10        0.13        0.07      5.81 o 
  10   6  10        0.19       -6.47      6.47 o 
 -17   7  10        0.00        1.70      9.56 o 
 -16   7  10        9.60        7.00     12.36 o 
 -15   7  10        0.07        0.39     11.26 o 
 -14   7  10        2.20       14.78     10.06 o 
 -13   7  10       42.33       54.31      8.81 o 
 -12   7  10       35.75       49.73      6.61 o 
 -11   7  10        1.64        6.87      4.91 o 
 -10   7  10       23.71       21.04      6.64 o 
  -9   7  10        8.05        6.96      3.43 o 
  -8   7  10      279.23      308.88      9.69 o 
  -7   7  10       88.13       77.63      4.79 o 
  -6   7  10        0.01        3.14      2.51 o 
  -5   7  10      558.87      556.37     11.38 o 
  -4   7  10      713.99      806.52     14.17 o 
  -3   7  10       44.70       36.96      4.04 o 
  -2   7  10        0.09       -1.90      4.00 o 
  -1   7  10       53.26       69.51      5.09 o 
   0   7  10       35.23       31.70      3.98 o 
   1   7  10      299.70      317.10      8.57 o 
   2   7  10       11.68        7.65      4.43 o 
   3   7  10      156.58      159.92     10.74 o 
   4   7  10        0.55       -2.45      4.05 o 
   5   7  10        0.29       -1.10      3.90 o 
   6   7  10        9.04       11.35      4.91 o 
   7   7  10        0.01        0.80      5.49 o 
   8   7  10        2.66        1.86      5.39 o 
   9   7  10        0.79        0.62      6.54 o 
  10   7  10        0.16       -6.91      6.91 o 
 -17   8  10        5.53       -9.18     11.44 o 
 -16   8  10        1.33        9.33     12.79 o 
 -15   8  10        6.88       33.79     13.50 o 
 -14   8  10       73.12       45.71     14.09 o 
 -13   8  10      260.61      273.59     14.33 o 
 -12   8  10       96.83      103.67      7.76 o 
 -11   8  10        4.13        5.52      4.84 o 
 -10   8  10        1.62        1.09      3.87 o 
  -9   8  10      276.97      296.08      8.17 o 
  -8   8  10      230.09      233.14      7.33 o 
  -7   8  10      623.32      659.64     15.14 o 
  -6   8  10      129.78      121.67      5.39 o 
  -5   8  10        1.30        0.35      2.85 o 
  -4   8  10     1042.94     1160.26     15.97 o 
  -3   8  10       65.65       61.74      4.52 o 
  -2   8  10      294.03      274.28      9.95 o 
  -1   8  10        0.53        1.87      3.98 o 
   0   8  10       63.68       77.40      5.79 o 
   1   8  10        9.73        9.04      3.97 o 
   2   8  10       30.89       35.81      5.22 o 
   3   8  10        1.46       -0.70      4.10 o 
   4   8  10        0.07       -4.52      4.52 o 
   5   8  10        2.93       -0.34      4.27 o 
   6   8  10        3.15        5.23      4.83 o 
   7   8  10        0.12       -4.74      4.74 o 
   8   8  10        0.65        8.21      5.62 o 
   9   8  10        2.06       -5.45      5.45 o 
  10   8  10        0.44       -6.48      6.48 o 
 -17   9  10        7.33       -1.10     11.95 o 
 -16   9  10        0.61        9.75     12.48 o 
 -15   9  10        6.02       -8.99     10.62 o 
 -14   9  10      183.33      156.71     12.92 o 
 -13   9  10        7.38        7.88      7.50 o 
 -12   9  10      168.97      170.98     11.89 o 
 -11   9  10       58.96       53.22     11.68 o 
 -10   9  10       15.89       13.18      5.18 o 
  -9   9  10       13.51       14.69      4.24 o 
  -8   9  10       22.04       26.63      4.27 o 
  -7   9  10      119.73      105.27      5.88 o 
  -6   9  10      527.19      513.59     16.97 o 
  -5   9  10       99.47       92.45      5.14 o 
  -4   9  10     2992.50     2937.58     45.01 o 
  -3   9  10       31.27       27.49      4.36 o 
  -2   9  10     2163.29     2196.36     35.12 o 
  -1   9  10        0.06        4.24      4.15 o 
   0   9  10        0.46       -3.37      3.37 o 
   1   9  10       16.35       13.08      4.32 o 
   2   9  10       95.78       86.35      7.70 o 
   3   9  10       30.54       40.38      7.75 o 
   4   9  10       28.07       22.66      5.41 o 
   5   9  10       29.39       27.47      5.82 o 
   6   9  10        0.36       -4.50      4.50 o 
   7   9  10        0.06        3.61      6.01 o 
   8   9  10       22.71       24.30      6.28 o 
   9   9  10        0.10       -1.25      5.93 o 
 -16  10  10        0.31       15.90     12.77 o 
 -15  10  10       18.04       -1.84     11.52 o 
 -14  10  10        7.96        3.54      7.43 o 
 -13  10  10       38.22       31.81      8.04 o 
 -12  10  10       64.95       63.04      8.86 o 
 -11  10  10        3.76        1.15      5.17 o 
 -10  10  10      550.22      571.50     14.73 o 
  -9  10  10       21.41       17.35      4.48 o 
  -8  10  10      155.45      161.57     10.46 o 
  -7  10  10       14.09        2.20      3.43 o 
  -6  10  10      163.10      167.35      9.74 o 
  -5  10  10       44.77       51.27      7.38 o 
  -4  10  10     1606.71     1569.53     36.55 o 
  -3  10  10        1.00        5.76      3.52 o 
  -2  10  10      220.48      235.17     13.10 o 
  -1  10  10      372.34      334.83     17.19 o 
   0  10  10        0.45        1.29      3.70 o 
   1  10  10      254.45      231.91     10.09 o 
   2  10  10        9.86       -1.30      4.09 o 
   3  10  10        0.60       -0.86      4.18 o 
   4  10  10       17.59       19.74      5.30 o 
   5  10  10       10.97        4.18      5.16 o 
   6  10  10       10.77       21.39      5.98 o 
   7  10  10        9.00        2.62      6.05 o 
   8  10  10        1.16        9.99      5.91 o 
   9  10  10        0.09       -1.30      5.72 o 
 -16  11  10       17.52       14.51     12.58 o 
 -15  11  10        0.46       -3.87      7.98 o 
 -14  11  10        8.98        3.99      7.87 o 
 -13  11  10       85.21       86.60     10.21 o 
 -12  11  10       15.21        9.30     10.36 o 
 -11  11  10      204.24      181.13     17.35 o 
 -10  11  10       21.65       24.83      5.66 o 
  -9  11  10        0.05       -1.59      4.03 o 
  -8  11  10       33.13       39.56      4.74 o 
  -7  11  10       43.02       39.92      6.34 o 
  -6  11  10        0.02       -1.31      4.65 o 
  -5  11  10       99.20      103.76      8.50 o 
  -4  11  10        4.23        6.01      6.48 o 
  -3  11  10      234.91      237.13     19.20 o 
  -2  11  10      152.73      160.11      7.62 o 
  -1  11  10      103.89      114.68      7.31 o 
   0  11  10      355.50      309.79     10.10 o 
   1  11  10        0.83       -1.53      4.01 o 
   2  11  10       13.04       17.34      4.93 o 
   3  11  10        3.17        2.19      5.52 o 
   4  11  10       16.79       13.48      5.12 o 
   5  11  10        8.61       10.49      5.25 o 
   6  11  10       20.29       17.71      6.54 o 
   7  11  10       12.49        7.41      6.76 o 
   8  11  10        7.37       18.52      6.42 o 
 -15  12  10       12.24        5.97      8.40 o 
 -14  12  10       11.01        4.60      9.77 o 
 -13  12  10      120.83       95.78     10.51 o 
 -12  12  10        6.05        9.86      7.06 o 
 -11  12  10       23.97       15.30      5.97 o 
 -10  12  10        9.89        7.36      4.61 o 
  -9  12  10      181.62      178.09      8.48 o 
  -8  12  10        5.34        9.26      3.94 o 
  -7  12  10        0.72       -4.72      4.72 o 
  -6  12  10       39.55       30.73      6.22 o 
  -5  12  10      148.08      136.05      9.57 o 
  -4  12  10      144.83      157.19     12.37 o 
  -3  12  10        0.76       -5.80      5.80 o 
  -2  12  10        0.26       -3.30      3.30 o 
  -1  12  10        5.27        2.85      4.04 o 
   0  12  10      612.03      629.46     27.32 o 
   1  12  10       28.73       39.70      5.48 o 
   2  12  10       57.92       44.91      5.84 o 
   3  12  10        3.47        5.27      4.70 o 
   4  12  10       34.13       34.90      5.95 o 
   5  12  10      103.42      104.09      8.73 o 
   6  12  10        1.03       -2.13      5.37 o 
   7  12  10       16.33       20.36     11.83 o 
   8  12  10        1.62       -5.92      5.92 o 
 -14  13  10        1.03       16.73     11.68 o 
 -13  13  10       22.67       16.75      8.04 o 
 -12  13  10        9.57       -3.09      6.94 o 
 -11  13  10        2.92        6.73      5.60 o 
 -10  13  10        5.92        3.17      4.49 o 
  -9  13  10       20.34       26.58      4.82 o 
  -8  13  10       30.31       24.11      4.22 o 
  -7  13  10        5.71        2.34      7.61 o 
  -6  13  10       27.62       24.65      6.05 o 
  -5  13  10       19.45       32.69      6.38 o 
  -4  13  10       63.10       80.54     10.07 o 
  -3  13  10      103.01      133.82     12.22 o 
  -2  13  10       25.64       19.77      4.15 o 
  -1  13  10       58.18       62.98      6.03 o 
   0  13  10        0.49       -0.80      4.43 o 
   1  13  10       31.19       20.55      5.00 o 
   2  13  10       11.85       11.08      5.19 o 
   3  13  10        1.91       -2.18      4.61 o 
   4  13  10       14.29        9.72      5.47 o 
   5  13  10        8.77       -1.77      5.64 o 
   6  13  10        7.84        7.82      6.05 o 
   7  13  10        6.45       -0.82      6.04 o 
 -14  14  10        2.69        3.98      7.94 o 
 -13  14  10        1.13       -5.81      9.04 o 
 -12  14  10        4.17        5.14     14.43 o 
 -11  14  10        1.43        5.54      5.76 o 
 -10  14  10       71.47       69.24      6.66 o 
  -9  14  10        0.35       -2.82      4.15 o 
  -8  14  10        8.11        4.60      6.01 o 
  -7  14  10        2.54       13.28      5.70 o 
  -6  14  10       10.34       11.25      5.80 o 
  -5  14  10       58.67       65.95      7.85 o 
  -4  14  10       51.47       65.53     13.39 o 
  -3  14  10        0.70        5.58      8.23 o 
  -2  14  10       17.06       16.52      4.27 o 
  -1  14  10        0.16       -0.76      4.04 o 
   0  14  10        0.04       -4.40      4.40 o 
   1  14  10       37.45       36.51      5.93 o 
   2  14  10       21.88       41.29      6.94 o 
   3  14  10        0.43       -4.66      4.66 o 
   4  14  10       11.83        9.64      5.47 o 
   5  14  10        7.21       10.83      5.80 o 
   6  14  10       42.67       55.72      9.24 o 
 -13  15  10        3.48       -0.14     10.36 o 
 -12  15  10        6.06        4.78      7.50 o 
 -11  15  10       20.58       21.84      6.54 o 
 -10  15  10        0.00       -3.90      4.50 o 
  -9  15  10        2.28        3.21      4.34 o 
  -8  15  10        0.00       -5.18      5.18 o 
  -7  15  10       19.29       23.33      6.49 o 
  -6  15  10       45.10       51.77      7.67 o 
  -5  15  10        2.44       -2.57      5.94 o 
  -4  15  10       11.15       22.45      6.59 o 
  -3  15  10        6.90        8.68     10.05 o 
  -2  15  10      174.87      185.19      8.61 o 
  -1  15  10       19.98       26.20      9.27 o 
   0  15  10        0.55       -4.17      4.74 o 
   1  15  10       40.52       37.55      6.87 o 
   2  15  10       35.71       29.96      6.88 o 
   3  15  10        2.71        0.96      5.12 o 
   4  15  10       13.40        7.24      5.63 o 
   5  15  10        3.45        3.66      5.84 o 
 -12  16  10       10.23       14.42      7.74 o 
 -11  16  10        0.25        9.65      6.07 o 
 -10  16  10        2.52        5.67      4.95 o 
  -9  16  10        0.01       -5.14      5.14 o 
  -8  16  10        0.12       -7.05      7.05 o 
  -7  16  10        2.69       -1.83      5.76 o 
  -6  16  10        1.51        0.55      7.80 o 
  -5  16  10        6.40       -5.47      5.47 o 
  -4  16  10       41.57       64.37      9.05 o 
  -3  16  10        2.76        5.04     13.21 o 
  -2  16  10       83.09       81.14      7.27 o 
  -1  16  10       11.59        6.69      5.15 o 
   0  16  10      132.07      146.35      9.65 o 
   1  16  10        0.74        3.68      5.49 o 
   2  16  10        0.26       -2.74      4.82 o 
   3  16  10        2.10       -5.02      5.02 o 
   4  16  10        0.13       -4.65      5.08 o 
 -10  17  10        1.35        0.43      4.90 o 
  -9  17  10        6.32       -6.02      6.02 o 
  -8  17  10        0.74       -5.85      5.85 o 
  -7  17  10        3.22       -0.46      6.07 o 
  -6  17  10        0.09       -5.16      7.99 o 
  -5  17  10       23.10       18.38      6.97 o 
  -4  17  10        0.01        0.73      5.84 o 
  -3  17  10        2.61        9.01      8.16 o 
  -2  17  10       27.40       23.06      4.92 o 
  -1  17  10        1.26       -2.35      4.72 o 
   0  17  10        3.32       10.97      5.54 o 
   1  17  10        7.24        6.48      5.87 o 
   2  17  10        0.13       -2.70      5.47 o 
   3  17  10        0.84       -2.96      5.09 o 
  -9  18  10        0.32        6.00      8.05 o 
  -8  18  10        5.34        6.87      6.71 o 
  -7  18  10        4.88        3.36      6.57 o 
  -6  18  10        0.60       -6.26      6.26 o 
  -5  18  10        3.37       -3.45      5.91 o 
  -4  18  10        0.05        5.45      6.37 o 
  -3  18  10       13.41       24.30      8.81 o 
  -2  18  10        1.01        3.46      4.62 o 
  -1  18  10       24.56       19.92      5.83 o 
   0  18  10        0.06        3.26      5.89 o 
   1  18  10        4.45       -1.65      6.40 o 
  -5  19  10        0.61        0.24      6.20 o 
  -4  19  10        3.59       -7.50      7.50 o 
  -3  19  10       12.44       25.24     10.27 o 
  -2  19  10        3.37        0.86      7.16 o 
 -18   1  11        0.33        5.39     10.00 o 
 -17   1  11        0.83        3.77      7.49 o 
 -16   1  11        0.00        9.70     12.02 o 
 -15   1  11       10.87        9.59      6.40 o 
 -14   1  11       63.02       63.65      7.53 o 
 -13   1  11       17.88       11.25      5.74 o 
 -12   1  11       30.17       36.69      6.30 o 
 -11   1  11       13.14       24.54      5.70 o 
 -10   1  11      430.25      400.30     11.96 o 
  -9   1  11       76.11       56.20      6.08 o 
  -8   1  11      760.79      828.95     15.43 o 
  -7   1  11      335.91      357.45      9.99 o 
  -6   1  11       41.74       45.55      3.74 o 
  -5   1  11      620.05      654.37      8.55 o 
  -4   1  11       54.69       58.67      3.73 o 
  -3   1  11       23.31       20.53      2.55 o 
  -2   1  11       18.87       23.34      2.82 o 
  -1   1  11      188.65      184.32      6.38 o 
   0   1  11      735.78      763.80     10.94 o 
   1   1  11      102.25      111.33      4.92 o 
   2   1  11      138.58      132.05      5.60 o 
   3   1  11        4.38       10.49      3.47 o 
   4   1  11      112.68      118.88      5.65 o 
   5   1  11       89.26       77.46      6.27 o 
   6   1  11       37.10       25.06      5.65 o 
   7   1  11        0.02       -4.64      5.88 o 
   8   1  11        1.91        5.51      6.68 o 
   9   1  11        0.79       -0.62      7.00 o 
  10   1  11        4.46       -7.11      7.23 o 
 -18   2  11        2.15        8.16     13.58 o 
 -17   2  11        1.85        2.92     11.36 o 
 -16   2  11       13.61       16.50      7.96 o 
 -15   2  11        7.58       11.08      7.18 o 
 -14   2  11       23.53       21.01      6.40 o 
 -13   2  11        6.95        6.83      5.70 o 
 -12   2  11       35.19       29.72      5.92 o 
 -11   2  11      350.84      361.90     13.15 o 
 -10   2  11       12.20       18.42      5.48 o 
  -9   2  11       83.10       76.17      6.37 o 
  -8   2  11      229.40      246.49      9.12 o 
  -7   2  11       37.73       44.79      4.03 o 
  -6   2  11       59.18       44.58      3.18 o 
  -5   2  11      573.78      625.14      8.17 o 
  -4   2  11      335.88      281.80      6.73 o 
  -3   2  11       97.16       96.13      3.75 o 
  -2   2  11      172.73      245.13      6.29 o 
  -1   2  11       38.68       38.22      3.70 o 
   0   2  11      201.56      156.58      7.17 o 
   1   2  11        2.73        4.01      4.29 o 
   2   2  11     1375.33     1490.02     18.02 o 
   3   2  11      103.95      123.26      5.73 o 
   4   2  11      192.11      175.23      7.13 o 
   5   2  11       46.08       40.81      5.10 o 
   6   2  11        0.55       -3.34      4.67 o 
   7   2  11        2.98        3.08      4.99 o 
   8   2  11       20.64       19.39      7.00 o 
   9   2  11        4.28        5.39      6.88 o 
  10   2  11        1.28       -8.40      8.40 o 
 -18   3  11        1.95        8.98      7.92 o 
 -17   3  11        1.45       27.30      8.70 o 
 -16   3  11        0.11        0.45      7.31 o 
 -15   3  11       27.45       15.36      7.47 o 
 -14   3  11        0.01       -3.18      6.41 o 
 -13   3  11        0.08        1.14      5.42 o 
 -12   3  11        8.03       -1.56      5.08 o 
 -11   3  11        8.67       24.12      5.64 o 
 -10   3  11        3.05        5.85      5.12 o 
  -9   3  11      151.51      151.65      6.37 o 
  -8   3  11      319.49      296.82     15.37 o 
  -7   3  11        3.98        1.00      2.05 o 
  -6   3  11        5.53        2.61      1.74 o 
  -5   3  11        8.37        6.73      2.53 o 
  -4   3  11      765.10      697.44     10.41 o 
  -3   3  11      293.40      269.70      6.22 o 
  -2   3  11      672.83      635.01     10.34 o 
  -1   3  11       20.34       14.31      3.23 o 
   0   3  11        6.15       11.96      3.27 o 
   1   3  11        7.82       21.15      3.90 o 
   2   3  11     5221.19     5364.12     49.71 o 
   3   3  11       77.16      101.59      5.90 o 
   4   3  11       47.18       50.24      5.14 o 
   5   3  11      289.05      267.84      8.67 o 
   6   3  11       32.36       30.27      5.12 o 
   7   3  11       14.02        9.92      4.67 o 
   8   3  11        1.93        2.88      5.32 o 
   9   3  11        1.94       -1.96      8.60 o 
  10   3  11        0.00       -8.75      8.75 o 
 -18   4  11       10.95       14.17      8.24 o 
 -17   4  11       32.71       28.66      9.88 o 
 -16   4  11        7.99       12.27      7.81 o 
 -15   4  11       26.96       30.21      7.68 o 
 -14   4  11        0.84       -6.16      6.16 o 
 -13   4  11       33.81       29.53      7.01 o 
 -12   4  11       38.34       38.84      6.10 o 
 -11   4  11        6.82        4.57      5.49 o 
 -10   4  11        9.85       12.25      4.06 o 
  -9   4  11       92.27       78.30      5.93 o 
  -8   4  11        0.71        5.25      4.19 o 
  -7   4  11        8.02        3.88      1.65 o 
  -6   4  11       94.70      108.32      9.24 o 
  -5   4  11      395.84      433.45      9.13 o 
  -4   4  11      203.59      191.48      5.93 o 
  -3   4  11     1104.80     1179.74     16.72 o 
  -2   4  11        1.68        0.34      1.81 o 
  -1   4  11      281.35      334.86      8.30 o 
   0   4  11        4.72        9.42      3.31 o 
   1   4  11     5470.60     5555.93     47.62 o 
   2   4  11      618.95      606.71     11.53 o 
   3   4  11      164.25      139.97      6.58 o 
   4   4  11      272.16      270.69     10.29 o 
   5   4  11       10.46        7.74      4.38 o 
   6   4  11       10.55       20.71      4.89 o 
   7   4  11       27.21       18.77      5.72 o 
   8   4  11        0.99       -5.81      5.81 o 
   9   4  11        5.29       -4.05      6.16 o 
  10   4  11       10.77       -2.02     15.95 o 
 -18   5  11        6.79       25.08      8.56 o 
 -17   5  11        0.15       -4.53      7.36 o 
 -16   5  11        3.68       10.07      7.59 o 
 -15   5  11       12.27       16.81      7.08 o 
 -14   5  11        3.90       -3.84      6.35 o 
 -13   5  11       16.07       19.41      7.92 o 
 -12   5  11      147.42      167.13     12.61 o 
 -11   5  11       59.31       56.54      6.44 o 
 -10   5  11      113.16      112.98      7.57 o 
  -9   5  11      220.93      195.37      8.18 o 
  -8   5  11       14.21        9.39      3.07 o 
  -7   5  11      215.08      238.15      6.78 o 
  -6   5  11      437.24      432.07      8.54 o 
  -5   5  11      100.19       99.19      4.31 o 
  -4   5  11        2.77       -1.13      2.45 o 
  -3   5  11       12.38        5.71      2.60 o 
  -2   5  11      115.37      111.74      6.00 o 
  -1   5  11       71.12       70.46      4.58 o 
   0   5  11       11.14        7.98      3.50 o 
   1   5  11      342.23      375.28     13.70 o 
   2   5  11      197.02      202.97      6.88 o 
   3   5  11        0.66       -3.62      3.62 o 
   4   5  11      529.65      523.18     11.27 o 
   5   5  11        8.40       -2.88      4.06 o 
   6   5  11       31.70       29.31      5.80 o 
   7   5  11        1.39       -2.31      4.93 o 
   8   5  11       39.99       41.00      6.71 o 
   9   5  11        3.24       -5.58      7.56 o 
  10   5  11        0.47       -6.79      6.79 o 
 -18   6  11        4.81       15.46     10.07 o 
 -17   6  11        2.89        3.44      7.43 o 
 -16   6  11        0.66       14.09      7.45 o 
 -15   6  11       32.72       25.63      8.85 o 
 -14   6  11       16.48       15.74     15.59 o 
 -13   6  11        3.34        7.21      7.60 o 
 -12   6  11       32.70       19.85      5.90 o 
 -11   6  11      131.36      129.76      8.27 o 
 -10   6  11        8.68       21.18      5.29 o 
  -9   6  11      498.48      518.17     13.34 o 
  -8   6  11        0.33       -3.03      3.03 o 
  -7   6  11      198.06      178.07      6.26 o 
  -6   6  11      284.31      323.94      7.74 o 
  -5   6  11      233.06      234.73      6.82 o 
  -4   6  11      547.95      592.75     15.07 o 
  -3   6  11        0.00       -1.88      3.34 o 
  -2   6  11      463.80      474.86     11.13 o 
  -1   6  11       34.88       34.23      4.63 o 
   0   6  11       55.79       56.43      6.04 o 
   1   6  11        6.58        9.04      3.49 o 
   2   6  11      127.48      105.09      5.23 o 
   3   6  11      110.94      104.40      5.42 o 
   4   6  11      123.56      123.41      7.38 o 
   5   6  11        5.53        1.21      4.76 o 
   6   6  11        6.62        2.45      4.94 o 
   7   6  11        5.38        7.08      5.49 o 
   8   6  11       11.29       14.29      6.11 o 
   9   6  11        7.29        3.41      7.17 o 
 -17   7  11        0.24        7.92     13.11 o 
 -16   7  11        8.34       10.46     13.77 o 
 -15   7  11        0.03        1.06      7.86 o 
 -14   7  11       24.88       19.21      8.00 o 
 -13   7  11        0.22       -5.51      5.51 o 
 -12   7  11        8.15        2.84      5.91 o 
 -11   7  11        0.73       -2.04      4.68 o 
 -10   7  11       15.12       26.46      5.41 o 
  -9   7  11        2.76        8.30      3.51 o 
  -8   7  11      303.95      324.77      8.61 o 
  -7   7  11       45.71       41.47      4.26 o 
  -6   7  11       12.81        7.12      3.99 o 
  -5   7  11      795.37      802.92     13.19 o 
  -4   7  11      376.48      370.16      8.75 o 
  -3   7  11      111.65       81.39      5.43 o 
  -2   7  11       66.76       65.79      5.27 o 
  -1   7  11      399.41      408.92     10.59 o 
   0   7  11       22.09       25.34      4.43 o 
   1   7  11      157.22      172.40      7.12 o 
   2   7  11      180.69      171.14      8.36 o 
   3   7  11       11.69       17.35      4.58 o 
   4   7  11      186.67      169.86      8.20 o 
   5   7  11        0.71        1.52      4.69 o 
   6   7  11        8.63        5.70      5.06 o 
   7   7  11       63.24       71.87      8.28 o 
   8   7  11       33.04       40.95      7.00 o 
   9   7  11        4.52       -5.81      5.81 o 
 -17   8  11        0.56        6.53     13.33 o 
 -16   8  11        2.32        6.72     12.98 o 
 -15   8  11        1.17       -6.44     11.51 o 
 -14   8  11       60.94       34.92     13.22 o 
 -13   8  11       13.48        7.03      7.09 o 
 -12   8  11       74.73       87.95      7.42 o 
 -11   8  11        1.03       -1.04      4.79 o 
 -10   8  11       22.09       19.68      5.13 o 
  -9   8  11       31.67       30.91      4.72 o 
  -8   8  11       92.24       90.31      7.77 o 
  -7   8  11      248.09      252.44      7.62 o 
  -6   8  11       75.59       65.49      4.66 o 
  -5   8  11      702.25      692.88     13.16 o 
  -4   8  11       92.55       93.77      5.13 o 
  -3   8  11     1185.72     1049.27     17.09 o 
  -2   8  11       10.99       13.46      3.86 o 
  -1   8  11      453.52      460.94     13.39 o 
   0   8  11        2.49        0.32      4.15 o 
   1   8  11       93.12       75.57      6.21 o 
   2   8  11      183.69      171.97      8.67 o 
   3   8  11        6.94        3.31      4.52 o 
   4   8  11       37.31       35.38      5.29 o 
   5   8  11        7.65        6.69      4.78 o 
   6   8  11       22.86       23.24      5.59 o 
   7   8  11        0.54        0.55      5.24 o 
   8   8  11        1.65       -5.56      5.56 o 
   9   8  11        0.27       -1.33      5.97 o 
 -17   9  11       13.23       18.11     13.97 o 
 -16   9  11       14.04       44.28     15.05 o 
 -15   9  11       23.24      -10.69     11.02 o 
 -14   9  11       11.29        4.81     12.22 o 
 -13   9  11       24.69        4.38      6.96 o 
 -12   9  11       25.74       22.28      8.82 o 
 -11   9  11       22.46       26.54      7.00 o 
 -10   9  11       16.85       23.00      6.36 o 
  -9   9  11        2.94       -0.70      3.85 o 
  -8   9  11      108.95      106.80      6.43 o 
  -7   9  11      112.98      119.58      6.48 o 
  -6   9  11       50.78       40.78      4.65 o 
  -5   9  11      789.86      776.23     14.69 o 
  -4   9  11      183.45      190.32      8.50 o 
  -3   9  11       36.44       31.29      4.89 o 
  -2   9  11       12.85        6.76      5.84 o 
  -1   9  11        0.06        0.23      4.20 o 
   0   9  11       56.17       58.88      6.34 o 
   1   9  11       15.87       12.51      4.26 o 
   2   9  11      130.25      118.07      7.71 o 
   3   9  11       14.63        8.98      4.87 o 
   4   9  11       16.28       19.63      5.41 o 
   5   9  11       18.72       11.78      5.87 o 
   6   9  11        0.05        2.57      5.22 o 
   7   9  11        5.92        4.85      5.51 o 
   8   9  11       27.32       31.43      6.86 o 
 -16  10  11        0.12        6.75     12.36 o 
 -15  10  11       27.92       18.70     12.67 o 
 -14  10  11       57.43       67.44     15.42 o 
 -13  10  11        1.13        1.00      6.87 o 
 -12  10  11       70.35       62.47      8.76 o 
 -11  10  11        8.00        4.53      6.10 o 
 -10  10  11       16.25       16.51      5.55 o 
  -9  10  11        4.26       -5.72      5.72 o 
  -8  10  11      343.95      349.77     14.47 o 
  -7  10  11        8.69        5.98      3.94 o 
  -6  10  11      157.77      177.76     14.97 o 
  -5  10  11       98.59       91.15      6.59 o 
  -4  10  11     1914.98     1897.71     31.31 o 
  -3  10  11        3.04        5.06      4.03 o 
  -2  10  11      948.02      824.55     18.02 o 
  -1  10  11        1.12        1.39      5.42 o 
   0  10  11       30.69       12.14      4.75 o 
   1  10  11       25.90       28.52      5.05 o 
   2  10  11       14.98       10.80      4.52 o 
   3  10  11       63.76       65.33      6.78 o 
   4  10  11        3.33        3.45      5.16 o 
   5  10  11       16.28       16.56      6.62 o 
   6  10  11        6.28        2.69      5.96 o 
   7  10  11        6.29       11.25      5.83 o 
   8  10  11        0.25       -1.48      5.62 o 
 -16  11  11        3.45        1.55     11.78 o 
 -15  11  11        1.31        2.34     10.42 o 
 -14  11  11       63.76       71.66     14.65 o 
 -13  11  11       10.18       10.20      7.54 o 
 -12  11  11       36.36       29.40      7.89 o 
 -11  11  11        6.50        2.30      6.26 o 
 -10  11  11        2.68       -0.46      4.35 o 
  -9  11  11        2.94       -3.94      4.02 o 
  -8  11  11       16.07       16.93      4.39 o 
  -7  11  11       14.27       10.07      3.96 o 
  -6  11  11      272.77      301.15      8.71 o 
  -5  11  11       79.00       69.21      4.95 o 
  -4  11  11     1373.16     1335.45     24.05 o 
  -3  11  11        3.37       -0.40      3.80 o 
  -2  11  11       49.90       38.99      5.86 o 
  -1  11  11       81.56       69.55      6.63 o 
   0  11  11       15.29        8.95      4.89 o 
   1  11  11       21.82       23.76      5.01 o 
   2  11  11        6.76        1.34      4.27 o 
   3  11  11       21.13       15.35      6.24 o 
   4  11  11        3.93        4.18      5.01 o 
   5  11  11       16.68       23.54      6.16 o 
   6  11  11        0.62        4.89      6.16 o 
   7  11  11        6.46        7.16      5.68 o 
 -15  12  11        5.11       11.96      8.81 o 
 -14  12  11       19.80       15.37     11.96 o 
 -13  12  11        9.11       -3.38     13.95 o 
 -12  12  11        0.02        0.96      6.78 o 
 -11  12  11        0.48       -0.51      6.54 o 
 -10  12  11      127.98      100.31      7.15 o 
  -9  12  11        2.19       -2.89      4.14 o 
  -8  12  11      239.73      247.72      8.96 o 
  -7  12  11        2.31       -4.97      5.64 o 
  -6  12  11      154.74      154.65     11.90 o 
  -5  12  11      238.12      226.04     14.52 o 
  -4  12  11       89.09       90.39     14.66 o 
  -3  12  11       16.72       22.25      4.41 o 
  -2  12  11        0.10        2.11      4.11 o 
  -1  12  11      119.16      110.90      7.80 o 
   0  12  11        2.13        4.62      4.64 o 
   1  12  11       16.83       18.64      5.05 o 
   2  12  11       12.78        7.10      5.54 o 
   3  12  11       15.54        9.11      5.16 o 
   4  12  11        0.26       -0.64      4.95 o 
   5  12  11       41.32       57.45      7.37 o 
   6  12  11        4.68        7.49      7.26 o 
   7  12  11        5.94        7.47     11.39 o 
 -14  13  11        7.38       19.93     12.67 o 
 -13  13  11        2.25       -7.12      7.12 o 
 -12  13  11        1.45       -1.14      6.87 o 
 -11  13  11        2.01       -3.14      6.38 o 
 -10  13  11       31.27       28.93      5.41 o 
  -9  13  11       75.46       80.35      6.53 o 
  -8  13  11       18.15       15.24      4.55 o 
  -7  13  11      212.36      206.62     11.86 o 
  -6  13  11       18.62       25.29      6.32 o 
  -5  13  11        0.04        3.36      7.26 o 
  -4  13  11       87.58       79.29     10.12 o 
  -3  13  11       23.66       20.43      4.37 o 
  -2  13  11        6.01        7.72      4.51 o 
  -1  13  11       24.68       28.26      5.30 o 
   0  13  11        0.08       -3.46      4.46 o 
   1  13  11        6.40        3.36      4.65 o 
   2  13  11        0.10       -0.73      4.77 o 
   3  13  11       15.22       24.86      5.98 o 
   4  13  11        8.53       10.07      5.68 o 
   5  13  11        1.29        7.32      5.75 o 
   6  13  11        4.68        5.19      6.72 o 
 -13  14  11        0.27       -6.55      7.26 o 
 -12  14  11        6.38        3.52      7.27 o 
 -11  14  11       52.45       53.96      8.64 o 
 -10  14  11        4.48        8.78      4.88 o 
  -9  14  11        4.70        5.48      4.50 o 
  -8  14  11        6.69       -0.05      7.31 o 
  -7  14  11        3.69        5.32      5.96 o 
  -6  14  11       63.40       53.98      9.40 o 
  -5  14  11       34.57       43.88      7.26 o 
  -4  14  11       81.18       90.63      9.02 o 
  -3  14  11        0.61        1.01      3.75 o 
  -2  14  11      128.55      139.68      8.43 o 
  -1  14  11        0.95        1.65      4.51 o 
   0  14  11        5.61       12.98      5.40 o 
   1  14  11        0.96        1.06      5.34 o 
   2  14  11        0.00       -2.02      4.91 o 
   3  14  11        1.40        1.26      5.20 o 
   4  14  11        5.28        1.49      5.42 o 
   5  14  11        0.03        7.44      5.94 o 
 -13  15  11        1.72        0.66      7.90 o 
 -12  15  11       11.37        9.12      7.45 o 
 -11  15  11        3.51        8.35      7.35 o 
 -10  15  11        1.45        0.88      4.72 o 
  -9  15  11       12.18        6.32      4.73 o 
  -8  15  11        6.59       17.88      6.94 o 
  -7  15  11       22.79       26.60      6.80 o 
  -6  15  11       21.82       29.39      7.08 o 
  -5  15  11       61.24       73.44      8.74 o 
  -4  15  11       90.36      101.87      9.81 o 
  -3  15  11        0.30       -3.27      4.04 o 
  -2  15  11       45.20       54.52      7.06 o 
  -1  15  11        5.03        6.18      5.06 o 
   0  15  11       21.84       31.61      6.35 o 
   1  15  11        3.67        4.34      5.53 o 
   2  15  11       17.62       17.11      5.70 o 
   3  15  11        0.66        8.12      5.60 o 
   4  15  11        0.01       10.58      5.72 o 
 -11  16  11        7.50       -0.04      7.11 o 
 -10  16  11        6.86        5.97      5.06 o 
  -9  16  11        4.32        2.88      4.98 o 
  -8  16  11       21.52       16.20      6.82 o 
  -7  16  11        5.02       10.84      6.52 o 
  -6  16  11        7.19        7.21      6.21 o 
  -5  16  11       60.59       58.93      8.70 o 
  -4  16  11       15.43       26.68      7.19 o 
  -3  16  11       25.49       28.61      5.93 o 
  -2  16  11        0.85        5.37      4.75 o 
  -1  16  11       94.75      111.38      8.56 o 
   0  16  11        3.65        2.01      5.30 o 
   1  16  11        2.86        4.38      5.64 o 
   2  16  11        1.23       -5.50      5.50 o 
   3  16  11        0.39        0.78      5.32 o 
 -10  17  11        3.97        5.73      5.14 o 
  -9  17  11        8.03       13.58      6.83 o 
  -8  17  11        1.39       -6.06      6.06 o 
  -7  17  11        8.02        3.34      6.54 o 
  -6  17  11        9.90       -0.46      6.85 o 
  -5  17  11       40.71       48.85      8.43 o 
  -4  17  11       24.55       18.25      6.93 o 
  -3  17  11       18.06       18.59      4.86 o 
  -2  17  11        0.63       -1.56      4.70 o 
  -1  17  11       11.53       10.86      5.47 o 
   0  17  11        0.02       -4.96      4.96 o 
   1  17  11        0.23       -5.31      5.31 o 
   2  17  11        0.36        6.71      8.88 o 
  -8  18  11        5.95        3.35      6.83 o 
  -7  18  11        6.85       -4.01      6.38 o 
  -6  18  11        0.58       -8.02      8.02 o 
  -5  18  11       33.33       29.47      7.93 o 
  -4  18  11       81.95       91.07     18.93 o 
  -3  18  11        4.61       -1.17      6.75 o 
  -2  18  11       95.84      111.07     18.74 o 
  -1  18  11        2.28       14.25      5.70 o 
 -18   0  12        6.89        2.62     13.78 o 
 -17   0  12        0.00      -13.03     13.03 o 
 -16   0  12        0.10       -2.88      8.83 o 
 -15   0  12       17.93       34.82     10.15 o 
 -14   0  12      278.03      269.79     29.82 o 
 -13   0  12       42.73       45.65      9.85 o 
 -12   0  12       23.81       17.69      8.25 o 
 -11   0  12      575.95      581.65     20.41 o 
 -10   0  12       13.93       10.40     12.55 o 
  -9   0  12        2.70       -1.39     11.48 o 
  -8   0  12       20.20       20.73      7.44 o 
  -7   0  12      673.27      702.26     19.97 o 
  -6   0  12      138.21      175.63     10.90 o 
  -5   0  12       56.58       60.00      5.53 o 
  -4   0  12      365.53      393.30     12.33 o 
  -3   0  12        0.51        7.08      5.85 o 
  -2   0  12      172.32      164.77      8.90 o 
  -1   0  12       36.58       36.94      6.35 o 
   0   0  12       52.35       40.82      8.45 o 
   1   0  12       53.67       61.32      7.48 o 
   2   0  12      703.67      795.28     19.87 o 
   3   0  12      205.58      228.70     14.77 o 
   4   0  12        3.32        4.24      6.39 o 
   5   0  12       21.13        9.16      9.17 o 
   6   0  12        0.29       -9.95     10.19 o 
   7   0  12      124.09      133.63     13.94 o 
   8   0  12        2.58       -1.38      9.38 o 
   9   0  12        5.34        9.83     11.17 o 
 -18   1  12        0.72       12.89     10.48 o 
 -17   1  12        1.09        1.38      7.59 o 
 -16   1  12        4.10        5.26      7.58 o 
 -15   1  12       26.53       32.63      7.12 o 
 -14   1  12       52.57       69.44      7.77 o 
 -13   1  12       83.43       81.60      7.88 o 
 -12   1  12        6.02        4.10      9.51 o 
 -11   1  12       55.75       66.38      6.68 o 
 -10   1  12        1.52        6.13      5.15 o 
  -9   1  12      317.15      315.31     10.75 o 
  -8   1  12      486.39      453.32     11.92 o 
  -7   1  12       21.18       24.89      5.02 o 
  -6   1  12      478.12      452.76     11.16 o 
  -5   1  12       81.61       72.57      4.15 o 
  -4   1  12       63.90       73.25      4.43 o 
  -3   1  12        2.75        8.14      3.33 o 
  -2   1  12      364.69      359.92      7.16 o 
  -1   1  12       25.90       29.92      3.37 o 
   0   1  12     1332.77     1300.02     17.34 o 
   1   1  12        2.86        0.13      3.16 o 
   2   1  12      138.94      152.75      5.89 o 
   3   1  12       89.34       91.41      6.14 o 
   4   1  12        0.79       -2.91      4.78 o 
   5   1  12        2.48       -4.93      4.93 o 
   6   1  12       58.09       53.17      7.57 o 
   7   1  12        0.13       -2.61      7.36 o 
   8   1  12        5.04        1.39      7.17 o 
   9   1  12        0.98       -5.24      7.13 o 
 -18   2  12        5.61        3.69      7.92 o 
 -17   2  12        0.24        9.41      7.98 o 
 -16   2  12        0.72        8.82      7.85 o 
 -15   2  12       66.78       74.95     11.20 o 
 -14   2  12       76.32       89.42      8.31 o 
 -13   2  12       43.25       42.59      6.80 o 
 -12   2  12        1.15       -3.57      7.02 o 
 -11   2  12        0.29        0.66      5.06 o 
 -10   2  12        0.71       -4.09      4.94 o 
  -9   2  12      171.13      199.50      8.84 o 
  -8   2  12      210.43      233.00      9.39 o 
  -7   2  12      465.43      486.91      9.71 o 
  -6   2  12      129.05      130.99      4.90 o 
  -5   2  12      150.81      153.76      4.94 o 
  -4   2  12       13.09       11.85      2.76 o 
  -3   2  12     1012.40      941.25     12.11 o 
  -2   2  12       60.02       63.77      4.03 o 
  -1   2  12       22.10       47.38      4.03 o 
   0   2  12      134.05      133.70      5.64 o 
   1   2  12        7.18        9.49      3.72 o 
   2   2  12       29.50       33.35      4.08 o 
   3   2  12       22.31       18.73      4.26 o 
   4   2  12       71.46       71.00      5.56 o 
   5   2  12        8.15        6.52      4.37 o 
   6   2  12       32.40       35.14      6.32 o 
   7   2  12        1.72        2.64      6.73 o 
   8   2  12       12.25       -2.79      6.67 o 
   9   2  12        0.03       -6.98      8.68 o 
 -18   3  12        0.04       -1.64      8.05 o 
 -17   3  12        0.07        0.24      7.75 o 
 -16   3  12        0.00        4.07      7.39 o 
 -15   3  12       72.71       78.51      9.51 o 
 -14   3  12        1.88        1.27      6.64 o 
 -13   3  12        7.53        0.75      5.55 o 
 -12   3  12       65.51       50.64      6.63 o 
 -11   3  12       39.19       47.70      6.14 o 
 -10   3  12       19.06       26.35      5.50 o 
  -9   3  12      305.49      340.08     10.59 o 
  -8   3  12        2.44       -0.91      3.57 o 
  -7   3  12      148.75      154.42      6.10 o 
  -6   3  12      202.29      193.49      8.75 o 
  -5   3  12      731.42      741.06     12.04 o 
  -4   3  12      834.41      791.31     11.68 o 
  -3   3  12      122.91       92.68      4.65 o 
  -2   3  12      172.59      173.02      7.01 o 
  -1   3  12      378.26      383.64      8.59 o 
   0   3  12     4363.96     4305.62     40.86 o 
   1   3  12      179.22      186.66      6.69 o 
   2   3  12       36.93       37.30      4.60 o 
   3   3  12      343.03      363.27     10.03 o 
   4   3  12      159.81      159.37      7.40 o 
   5   3  12       79.19       91.29      6.28 o 
   6   3  12        0.73       -3.90      4.37 o 
   7   3  12        6.03        2.90      5.05 o 
   8   3  12        0.00       -8.09      8.09 o 
   9   3  12        0.00       -7.82      8.82 o 
 -18   4  12        0.06        2.47      8.04 o 
 -17   4  12        3.68       14.39      8.18 o 
 -16   4  12        1.47        1.45     10.11 o 
 -15   4  12        2.59        9.12      7.25 o 
 -14   4  12        1.04       -1.33      6.55 o 
 -13   4  12       19.94       29.49      7.25 o 
 -12   4  12       77.04       74.23      7.04 o 
 -11   4  12      676.77      666.72     14.85 o 
 -10   4  12        4.36       10.89      4.47 o 
  -9   4  12       84.42       64.80      5.61 o 
  -8   4  12        0.74        0.84      3.99 o 
  -7   4  12       14.38       24.72      3.67 o 
  -6   4  12      106.00       83.46      5.60 o 
  -5   4  12      156.40      135.83      9.75 o 
  -4   4  12        3.68        4.50      2.79 o 
  -3   4  12       83.94       78.73      3.96 o 
  -2   4  12     1952.59     1836.51     20.11 o 
  -1   4  12       52.37       56.98      5.03 o 
   0   4  12       15.81       22.52      5.03 o 
   1   4  12        0.44       -2.94      3.61 o 
   2   4  12       43.73       38.21      4.69 o 
   3   4  12      159.51      134.16      6.65 o 
   4   4  12       15.80       21.35      4.77 o 
   5   4  12       78.02       60.84      5.89 o 
   6   4  12        4.50       -1.29      4.43 o 
   7   4  12        9.63        3.88      7.31 o 
   8   4  12        2.85        0.87      6.53 o 
   9   4  12        0.44       -8.51      8.51 o 
 -18   5  12        0.85       12.14      8.46 o 
 -17   5  12        0.60       -6.33     11.85 o 
 -16   5  12       25.56       13.47      8.07 o 
 -15   5  12       14.55        0.60      6.95 o 
 -14   5  12       41.37       46.10      7.86 o 
 -13   5  12       49.70       45.13     10.47 o 
 -12   5  12       49.90       40.25      9.34 o 
 -11   5  12      205.75      175.93      9.39 o 
 -10   5  12      185.70      210.90     20.04 o 
  -9   5  12       47.73       51.83      5.53 o 
  -8   5  12       40.35       48.23      5.27 o 
  -7   5  12      155.81      171.75      6.80 o 
  -6   5  12      206.44      208.03      6.61 o 
  -5   5  12       82.32       83.77      4.80 o 
  -4   5  12        0.39        2.11      3.29 o 
  -3   5  12       40.12       37.78      4.13 o 
  -2   5  12        0.14       -3.93      3.93 o 
  -1   5  12       22.78       16.64      5.91 o 
   0   5  12      143.70      129.75      5.88 o 
   1   5  12      100.74       83.17      5.35 o 
   2   5  12        2.02        2.95      3.83 o 
   3   5  12        0.75       -2.31      4.03 o 
   4   5  12       10.76       -3.44      5.62 o 
   5   5  12       34.69       38.98      5.39 o 
   6   5  12        9.65        7.13      5.38 o 
   7   5  12        5.53        2.92      5.48 o 
   8   5  12        4.46       -5.16     10.04 o 
   9   5  12        0.23       -1.19      6.91 o 
 -18   6  12        1.92        5.15      9.94 o 
 -17   6  12        4.14       10.76      8.55 o 
 -16   6  12        0.23        9.43      8.80 o 
 -15   6  12        7.71        3.42     11.77 o 
 -14   6  12        0.14       -7.23      7.35 o 
 -13   6  12        5.21        3.65      7.91 o 
 -12   6  12       34.23       32.64      7.90 o 
 -11   6  12       66.65       64.89      6.91 o 
 -10   6  12       85.62       86.30      9.67 o 
  -9   6  12       44.07       45.59      5.94 o 
  -8   6  12      352.42      390.61     11.55 o 
  -7   6  12        2.89        3.57      3.32 o 
  -6   6  12      112.01      106.60      6.63 o 
  -5   6  12        4.48        1.79      3.84 o 
  -4   6  12       70.77       60.67      4.37 o 
  -3   6  12      596.50      583.77     11.52 o 
  -2   6  12        2.56        4.11      3.57 o 
  -1   6  12       38.18       37.65      5.46 o 
   0   6  12       26.78       18.99      4.32 o 
   1   6  12      159.79      135.37      6.16 o 
   2   6  12        3.47       -1.39      3.65 o 
   3   6  12        1.75        4.04      4.15 o 
   4   6  12        0.03       -1.67      4.65 o 
   5   6  12        2.93       -0.95      4.77 o 
   6   6  12       14.30       12.78      5.65 o 
   7   6  12        8.91        9.48      5.73 o 
   8   6  12        0.67        0.03      5.81 o 
   9   6  12        0.69       -6.44      6.44 o 
 -17   7  12       33.26       40.27     15.85 o 
 -16   7  12       31.92       64.80     16.90 o 
 -15   7  12        0.03        8.07      8.29 o 
 -14   7  12        1.97        9.61     13.84 o 
 -13   7  12        1.92        1.76      5.55 o 
 -12   7  12       56.79       65.45      7.27 o 
 -11   7  12       11.75       11.60      5.32 o 
 -10   7  12      203.94      217.02      9.87 o 
  -9   7  12      205.64      202.43      9.43 o 
  -8   7  12        4.96        1.25      3.84 o 
  -7   7  12       18.48       20.20      3.85 o 
  -6   7  12      418.54      413.73      9.67 o 
  -5   7  12       16.23       16.58      3.75 o 
  -4   7  12        5.62        1.65      3.40 o 
  -3   7  12       14.69       14.69      4.16 o 
  -2   7  12        5.69        1.38      4.13 o 
  -1   7  12      324.52      332.43      9.89 o 
   0   7  12      138.16      120.69      6.38 o 
   1   7  12        0.09       -2.13      3.51 o 
   2   7  12       24.69       22.16      5.39 o 
   3   7  12        2.65        0.05      4.17 o 
   4   7  12        0.29        0.57      4.55 o 
   5   7  12       42.53       40.00      6.15 o 
   6   7  12        1.88       -3.63      5.52 o 
   7   7  12       14.44       10.35      5.79 o 
   8   7  12        8.39       10.49      7.17 o 
 -17   8  12       12.44        3.49     14.08 o 
 -16   8  12       29.35       32.88     14.25 o 
 -15   8  12        2.17       15.80     12.95 o 
 -14   8  12        2.42        0.50     10.64 o 
 -13   8  12        0.24        1.70      5.73 o 
 -12   8  12        0.38        1.16      5.13 o 
 -11   8  12       22.84       36.27      7.03 o 
 -10   8  12      194.98      227.19      9.91 o 
  -9   8  12        1.17        6.10      4.86 o 
  -8   8  12        0.11       -0.11      3.34 o 
  -7   8  12      102.61       91.78      5.45 o 
  -6   8  12      628.48      636.86     11.83 o 
  -5   8  12       25.83       19.59      3.77 o 
  -4   8  12        1.11        6.66      3.77 o 
  -3   8  12       16.12       10.30      3.92 o 
  -2   8  12        0.15        0.20      8.10 o 
  -1   8  12        0.01        1.04      4.24 o 
   0   8  12       44.92       30.25      5.64 o 
   1   8  12        2.19        8.54      4.17 o 
   2   8  12       57.66       61.68      7.27 o 
   3   8  12       11.66       11.65      5.36 o 
   4   8  12       28.48       35.72      8.12 o 
   5   8  12        1.14        1.26      4.94 o 
   6   8  12        9.46       12.68      6.12 o 
   7   8  12        0.92       -5.22      5.22 o 
   8   8  12        0.58       -5.49      5.49 o 
 -17   9  12        0.00       -5.44     12.11 o 
 -16   9  12       16.27       13.85     13.99 o 
 -15   9  12        0.07       -9.52     10.94 o 
 -14   9  12       49.97       39.60     10.78 o 
 -13   9  12       36.87       42.75      8.56 o 
 -12   9  12       82.28       76.86      9.40 o 
 -11   9  12       34.77       29.79      7.27 o 
 -10   9  12       50.37       47.61      7.67 o 
  -9   9  12      110.51      104.69      8.98 o 
  -8   9  12      517.49      549.40     14.92 o 
  -7   9  12        3.98       10.83      4.11 o 
  -6   9  12       27.72       30.95      4.53 o 
  -5   9  12      125.81      112.76      6.56 o 
  -4   9  12       45.87       44.66      4.93 o 
  -3   9  12       45.93       31.84      5.23 o 
  -2   9  12      253.21      207.17      9.62 o 
  -1   9  12       85.82       73.27      6.85 o 
   0   9  12      128.93      129.44      8.84 o 
   1   9  12        2.91       -3.35      3.99 o 
   2   9  12        0.05        4.26      4.54 o 
   3   9  12        0.39        0.62      4.88 o 
   4   9  12       51.12       54.73      7.16 o 
   5   9  12        7.44        8.91      5.22 o 
   6   9  12        3.11        3.84      5.63 o 
   7   9  12        8.94       14.67      6.25 o 
   8   9  12        0.02        0.00     11.11 o 
 -16  10  12        0.00      -10.80     12.21 o 
 -15  10  12       32.88       22.38     12.98 o 
 -14  10  12       33.50       42.10     14.85 o 
 -13  10  12        0.37       -6.65      6.65 o 
 -12  10  12       12.19       12.40      7.14 o 
 -11  10  12       28.41       28.33      9.30 o 
 -10  10  12        3.23        1.52      6.36 o 
  -9  10  12        0.59       -0.96      4.26 o 
  -8  10  12     1731.89     1835.42     27.86 o 
  -7  10  12        5.94       -2.90      4.03 o 
  -6  10  12      663.65      665.65     17.48 o 
  -5  10  12      191.47      218.29     11.05 o 
  -4  10  12       51.94       45.97      5.01 o 
  -3  10  12       16.99        9.29      4.37 o 
  -2  10  12       80.31       69.57     10.64 o 
  -1  10  12        0.07        3.30      5.28 o 
   0  10  12       13.75       12.10      5.34 o 
   1  10  12      279.01      277.41     13.68 o 
   2  10  12        4.87        9.30      4.83 o 
   3  10  12        2.47       -1.11      4.73 o 
   4  10  12        3.60        0.52      5.41 o 
   5  10  12       10.17        8.33      7.59 o 
   6  10  12        7.36       12.65      5.85 o 
   7  10  12        5.26       -0.46      5.80 o 
 -15  11  12       19.59       23.87      9.07 o 
 -14  11  12       12.80       15.33      8.21 o 
 -13  11  12        7.07        1.97      7.58 o 
 -12  11  12        6.97       -6.39      6.39 o 
 -11  11  12        0.29       -0.68      6.33 o 
 -10  11  12        8.37        2.75      6.20 o 
  -9  11  12        1.42       -2.35      4.14 o 
  -8  11  12      333.34      336.27     10.60 o 
  -7  11  12      150.75      139.75      7.42 o 
  -6  11  12       14.63       21.87      4.38 o 
  -5  11  12       53.09       65.41      5.50 o 
  -4  11  12       22.36       29.16      4.95 o 
  -3  11  12       44.42       32.84      5.29 o 
  -2  11  12       12.11        8.92      7.61 o 
  -1  11  12       42.05       29.09      5.77 o 
   0  11  12       17.29        7.71      7.66 o 
   1  11  12       37.04       37.13      6.46 o 
   2  11  12        0.63        8.00      4.72 o 
   3  11  12        8.81       -3.03      4.46 o 
   4  11  12       12.50       10.08      6.35 o 
   5  11  12        4.53       10.83      6.35 o 
   6  11  12        0.22       -5.84      5.84 o 
 -15  12  12        0.04       -7.88      7.88 o 
 -14  12  12        5.30       -1.26      7.81 o 
 -13  12  12        1.18       -6.14      7.18 o 
 -12  12  12        7.33       14.73      7.61 o 
 -11  12  12        2.65        9.90      6.77 o 
 -10  12  12        5.29       -1.48      6.10 o 
  -9  12  12       10.19       10.52      4.62 o 
  -8  12  12       78.11       77.86      7.06 o 
  -7  12  12       18.13       18.40      4.36 o 
  -6  12  12       30.62       43.07      7.86 o 
  -5  12  12        0.88        2.07      5.70 o 
  -4  12  12      181.90      185.70      8.14 o 
  -3  12  12       11.65       11.72      5.97 o 
  -2  12  12      132.71      137.01      9.46 o 
  -1  12  12        0.00        0.55      4.57 o 
   0  12  12       12.36        5.08      4.95 o 
   1  12  12       18.61       14.08      5.80 o 
   2  12  12       64.12       66.17      7.03 o 
   3  12  12       42.84       54.53      7.03 o 
   4  12  12        1.26        5.95      7.04 o 
   5  12  12       31.15       18.56      7.35 o 
   6  12  12       18.51       21.88      6.96 o 
 -14  13  12        0.68        1.13      7.85 o 
 -13  13  12       13.91       15.58      8.25 o 
 -12  13  12        0.21        0.20      7.08 o 
 -11  13  12        3.37       17.96      7.23 o 
 -10  13  12        3.70        7.05      6.25 o 
  -9  13  12       53.33       50.18      5.83 o 
  -8  13  12        5.26        2.34      4.08 o 
  -7  13  12       31.99       30.13      4.51 o 
  -6  13  12       13.00       23.20      4.95 o 
  -5  13  12        6.13        7.28      3.69 o 
  -4  13  12       97.64      107.06      6.54 o 
  -3  13  12      120.84      142.94      9.60 o 
  -2  13  12        0.00        4.43      4.61 o 
  -1  13  12       12.36       14.83      7.14 o 
   0  13  12        5.75       -2.44      4.94 o 
   1  13  12      100.14      114.38     10.41 o 
   2  13  12       33.83       38.14      6.74 o 
   3  13  12      111.15      119.78      9.18 o 
   4  13  12        7.88       15.54      6.18 o 
   5  13  12        6.59       16.30      7.27 o 
 -13  14  12        2.11        0.26      7.54 o 
 -12  14  12        5.85       16.25      7.77 o 
 -11  14  12        0.01       -0.46      6.92 o 
 -10  14  12        8.93        2.72      5.30 o 
  -9  14  12        2.53        5.54      4.90 o 
  -8  14  12      148.17      174.69      8.29 o 
  -7  14  12        6.98        7.13      5.94 o 
  -6  14  12       48.90       48.05      7.65 o 
  -5  14  12        3.92        6.34      3.89 o 
  -4  14  12       30.67       34.62      7.28 o 
  -3  14  12        0.68        5.68      4.68 o 
  -2  14  12        0.55       -0.32      4.65 o 
  -1  14  12        2.99       -1.44      5.05 o 
   0  14  12        2.89       -3.32      5.13 o 
   1  14  12        7.53       12.98      7.84 o 
   2  14  12        0.51       -5.63      5.63 o 
   3  14  12       12.97       19.49      6.07 o 
   4  14  12        0.81       -3.33      5.35 o 
 -12  15  12        0.10        5.78     10.75 o 
 -11  15  12        2.93        7.42      7.28 o 
 -10  15  12        4.11        7.80      5.68 o 
  -9  15  12       31.63       23.95      5.29 o 
  -8  15  12        4.94        8.61      4.42 o 
  -7  15  12        7.54        3.77      6.15 o 
  -6  15  12        0.34        0.73      6.01 o 
  -5  15  12        4.52        5.17      6.32 o 
  -4  15  12       58.41       67.45      7.89 o 
  -3  15  12       11.01        8.92      4.98 o 
  -2  15  12       11.17       12.72      5.31 o 
  -1  15  12        0.14       -6.33      6.64 o 
   0  15  12       33.63       29.11      6.75 o 
   1  15  12        0.37        4.75      5.81 o 
   2  15  12        2.96       -0.61      5.84 o 
   3  15  12       18.13       22.61      6.30 o 
 -11  16  12        0.06       -1.55      6.84 o 
 -10  16  12        3.18        4.24      5.53 o 
  -9  16  12        1.36       -1.58      4.46 o 
  -8  16  12        7.31        9.97      6.47 o 
  -7  16  12        8.13       14.68      6.57 o 
  -6  16  12       33.23       31.40      7.60 o 
  -5  16  12        4.34       -2.90      5.92 o 
  -4  16  12       12.15       19.79      4.64 o 
  -3  16  12       13.64       12.00      5.47 o 
  -2  16  12       11.43       12.05      5.40 o 
  -1  16  12        2.99       -4.64      5.09 o 
   0  16  12       12.20        0.47      5.79 o 
   1  16  12        0.48        5.74      5.76 o 
   2  16  12       34.88       38.25      7.60 o 
  -9  17  12        6.89        7.77      5.00 o 
  -8  17  12        0.13       -5.30      6.12 o 
  -7  17  12        3.56        5.20      6.52 o 
  -6  17  12       56.32       47.90      8.61 o 
  -5  17  12       53.33       66.87     16.69 o 
  -4  17  12       23.51       36.08      5.21 o 
  -3  17  12        3.40        9.99      5.02 o 
  -2  17  12        0.00       -4.83      4.83 o 
  -1  17  12        2.61       -1.64      5.33 o 
   0  17  12        0.46       -5.26      5.26 o 
  -6  18  12        5.19        9.52      7.37 o 
  -5  18  12        0.01       -4.15      7.43 o 
  -4  18  12        7.42        8.39      6.75 o 
  -3  18  12        6.29       16.52      5.00 o 
 -18   1  13       16.88       28.91     11.29 o 
 -17   1  13        0.02       -2.86      9.33 o 
 -16   1  13        8.02       14.56      7.98 o 
 -15   1  13        2.99        5.21      6.34 o 
 -14   1  13       26.51       15.75      6.52 o 
 -13   1  13       14.16       10.28      6.30 o 
 -12   1  13      142.20      148.62      9.11 o 
 -11   1  13        7.76       13.62      5.61 o 
 -10   1  13       20.07       14.94      5.39 o 
  -9   1  13       50.77       41.54      5.97 o 
  -8   1  13       76.78       79.70      6.78 o 
  -7   1  13      120.27      119.95      7.30 o 
  -6   1  13        1.03        5.76      4.81 o 
  -5   1  13       65.69       70.66      5.35 o 
  -4   1  13      908.47      915.00     13.82 o 
  -3   1  13       28.00       31.92      4.46 o 
  -2   1  13     2500.59     2505.81     28.68 o 
  -1   1  13        6.98        3.01      4.10 o 
   0   1  13       16.02       13.33      4.24 o 
   1   1  13      117.96      110.31      6.33 o 
   2   1  13        6.22       -3.06      4.11 o 
   3   1  13       32.53       28.72      5.16 o 
   4   1  13        0.08       -3.93      5.02 o 
   5   1  13        0.23       -6.13      6.13 o 
   6   1  13        5.91        3.14      8.17 o 
   7   1  13        2.82       -3.29      7.06 o 
   8   1  13        0.71        2.24      7.41 o 
   9   1  13        3.47       -3.29     17.88 o 
 -18   2  13        0.24       11.53      8.54 o 
 -17   2  13        2.11       -3.48      7.48 o 
 -16   2  13        0.01        3.66      8.01 o 
 -15   2  13       18.39        5.26      7.68 o 
 -14   2  13       23.34       24.32      6.64 o 
 -13   2  13       38.47       28.06      7.84 o 
 -12   2  13       28.12       33.36      7.77 o 
 -11   2  13        4.49       -4.75      4.75 o 
 -10   2  13       31.08       36.97      5.96 o 
  -9   2  13      244.11      253.61     10.09 o 
  -8   2  13      194.46      171.04      9.98 o 
  -7   2  13       37.75       35.50      5.56 o 
  -6   2  13       40.24       35.22      5.51 o 
  -5   2  13        0.67       -2.38      2.83 o 
  -4   2  13      117.13      122.19      4.97 o 
  -3   2  13      102.65      101.87      4.81 o 
  -2   2  13     5121.22     5250.92     48.85 o 
  -1   2  13        0.79       -0.56      5.27 o 
   0   2  13      512.02      514.90      9.67 o 
   1   2  13       23.25       19.57      3.77 o 
   2   2  13        3.58        0.86      3.58 o 
   3   2  13        5.36        9.23      5.19 o 
   4   2  13        1.57       -2.63      5.69 o 
   5   2  13       20.32       20.14      6.00 o 
   6   2  13       11.98        1.43      6.50 o 
   7   2  13        0.42       -6.45      6.45 o 
   8   2  13        0.00        3.01      7.21 o 
 -18   3  13        0.65        8.46     15.67 o 
 -17   3  13        5.11        4.89      8.11 o 
 -16   3  13        4.74        9.46      7.68 o 
 -15   3  13       16.57       40.62      8.60 o 
 -14   3  13        0.21        9.20      6.85 o 
 -13   3  13        0.14       -4.66      7.68 o 
 -12   3  13       25.65       24.83      5.99 o 
 -11   3  13        0.48        0.99      5.01 o 
 -10   3  13        0.08       -1.03      4.79 o 
  -9   3  13       91.15       88.56      6.85 o 
  -8   3  13        3.97        3.82      4.29 o 
  -7   3  13        4.50        5.71      3.78 o 
  -6   3  13      583.28      610.14     11.36 o 
  -5   3  13      183.91      186.69      6.36 o 
  -4   3  13      107.05      107.09      4.84 o 
  -3   3  13     1596.27     1565.85     18.09 o 
  -2   3  13     2357.09     2326.37     24.60 o 
  -1   3  13      503.31      516.77      9.81 o 
   0   3  13        4.94        3.39      3.37 o 
   1   3  13      742.14      693.29     12.57 o 
   2   3  13       76.16       84.85      5.77 o 
   3   3  13       26.11       16.79      4.49 o 
   4   3  13      120.75      128.25      7.51 o 
   5   3  13       10.28       13.81      5.71 o 
   6   3  13        4.83       12.43      5.80 o 
   7   3  13        6.95        3.84      6.86 o 
   8   3  13       13.21       -3.19      8.84 o 
 -18   4  13        1.46       -2.59      7.85 o 
 -17   4  13        1.05       14.47      8.50 o 
 -16   4  13        7.70        6.61      7.95 o 
 -15   4  13        0.00       -4.35      6.96 o 
 -14   4  13       34.25       47.39      8.30 o 
 -13   4  13        2.94       -4.60      6.24 o 
 -12   4  13       83.06       80.97     14.17 o 
 -11   4  13       32.23       34.17      7.19 o 
 -10   4  13      278.87      297.66     15.46 o 
  -9   4  13       55.49       48.33      5.34 o 
  -8   4  13        2.82       -3.22      3.90 o 
  -7   4  13      273.78      283.88     15.33 o 
  -6   4  13       44.85       53.60      4.69 o 
  -5   4  13        5.58       -0.13      3.58 o 
  -4   4  13       31.40       34.36      3.79 o 
  -3   4  13     2242.62     2367.76     24.67 o 
  -2   4  13        4.36        1.88      3.51 o 
  -1   4  13        6.80       19.47      3.68 o 
   0   4  13       11.21       10.41      3.90 o 
   1   4  13      356.63      278.62     16.33 o 
   2   4  13        9.63       15.86      4.35 o 
   3   4  13      108.39      105.71      6.35 o 
   4   4  13       69.62       63.84      5.85 o 
   5   4  13       18.45        5.77      4.83 o 
   6   4  13       15.38        3.91      4.85 o 
   7   4  13        0.16        5.72      8.56 o 
   8   4  13        3.56       -8.64      8.64 o 
 -18   5  13        0.11       -0.87      8.11 o 
 -17   5  13        0.53       10.00      8.33 o 
 -16   5  13        2.28       -8.96      8.96 o 
 -15   5  13        9.50        3.95      7.18 o 
 -14   5  13        2.68       13.59      8.42 o 
 -13   5  13        0.90        1.90      8.04 o 
 -12   5  13       29.13       36.54      8.78 o 
 -11   5  13        2.28        9.39      5.24 o 
 -10   5  13        5.43        6.59      4.94 o 
  -9   5  13        0.02       -4.18      4.18 o 
  -8   5  13      176.71      165.22      7.66 o 
  -7   5  13       38.02       43.44      5.10 o 
  -6   5  13       51.23       40.78      4.48 o 
  -5   5  13        0.23       -0.54      3.47 o 
  -4   5  13       28.32       27.25      4.34 o 
  -3   5  13      443.66      407.23      9.44 o 
  -2   5  13      293.30      282.34      8.88 o 
  -1   5  13       21.97       20.29      3.93 o 
   0   5  13      103.75       94.85      5.55 o 
   1   5  13       10.29        5.10      4.02 o 
   2   5  13        0.29       -3.72      3.72 o 
   3   5  13      104.66      113.94      7.67 o 
   4   5  13       42.84       46.02      5.34 o 
   5   5  13        0.29       -4.79      4.79 o 
   6   5  13        6.38        9.72      5.62 o 
   7   5  13        1.19        0.31      5.44 o 
   8   5  13       10.78       -5.53      8.92 o 
 -17   6  13        0.02        7.47      8.26 o 
 -16   6  13       55.26       41.57     10.70 o 
 -15   6  13        8.70        4.62      8.41 o 
 -14   6  13        0.00       -0.60      9.79 o 
 -13   6  13       88.52       77.06     10.63 o 
 -12   6  13       13.07       12.07      5.86 o 
 -11   6  13        1.80       -5.05      5.05 o 
 -10   6  13        7.43        6.41      9.13 o 
  -9   6  13      213.86      198.21      9.36 o 
  -8   6  13        7.16        1.47      4.59 o 
  -7   6  13      146.05      137.10      6.99 o 
  -6   6  13       11.15        8.51      3.89 o 
  -5   6  13        0.40       -1.79      3.58 o 
  -4   6  13      104.90      132.62      6.97 o 
  -3   6  13      187.59      167.76      8.80 o 
  -2   6  13      581.99      555.52     11.96 o 
  -1   6  13        0.02        0.73      3.92 o 
   0   6  13     1118.49     1111.40     18.32 o 
   1   6  13        2.02        8.98      3.98 o 
   2   6  13        6.10       -0.67      3.82 o 
   3   6  13      106.68      112.86      6.60 o 
   4   6  13       17.19       17.40      5.58 o 
   5   6  13       51.95       69.88      7.09 o 
   6   6  13        2.24        3.91      5.77 o 
   7   6  13        0.73       -4.08      5.64 o 
   8   6  13        6.01        0.09      8.49 o 
 -17   7  13        0.04        8.69     14.13 o 
 -16   7  13        1.52       -8.49      8.49 o 
 -15   7  13        2.27        6.62      8.81 o 
 -14   7  13       11.71        7.66     10.79 o 
 -13   7  13        6.11        5.49     10.71 o 
 -12   7  13      123.98      105.96      8.39 o 
 -11   7  13       97.47       90.00      7.67 o 
 -10   7  13       50.70       63.16      6.74 o 
  -9   7  13       40.52       45.54      6.18 o 
  -8   7  13      333.85      381.32     11.78 o 
  -7   7  13      363.19      366.29     10.42 o 
  -6   7  13      133.13      130.86      7.02 o 
  -5   7  13      351.94      352.08     10.12 o 
  -4   7  13       17.44       14.43      3.80 o 
  -3   7  13      228.23      236.66      9.39 o 
  -2   7  13       81.56       83.72      5.68 o 
  -1   7  13       30.89       37.66      5.38 o 
   0   7  13       24.34       27.71      4.74 o 
   1   7  13       15.83       18.79      4.63 o 
   2   7  13        8.91       12.61      4.62 o 
   3   7  13       16.58       13.40      4.88 o 
   4   7  13       33.31       37.13      7.20 o 
   5   7  13        6.53        5.65      5.55 o 
   6   7  13       15.98       19.98      8.28 o 
   7   7  13        4.74        2.72      5.81 o 
 -17   8  13        1.17      -11.63     11.63 o 
 -16   8  13        0.63      -11.89     11.89 o 
 -15   8  13        3.01       -5.31     12.13 o 
 -14   8  13       23.08       11.02     12.05 o 
 -13   8  13       10.63       20.87      6.25 o 
 -12   8  13       33.21       47.66      6.66 o 
 -11   8  13        0.41       -4.90      4.90 o 
 -10   8  13       75.53       86.47      7.35 o 
  -9   8  13        8.06       15.66      5.25 o 
  -8   8  13      111.48      113.59      7.47 o 
  -7   8  13       29.11       31.60      4.74 o 
  -6   8  13       37.40       31.78      4.26 o 
  -5   8  13       16.45       15.89      3.81 o 
  -4   8  13       45.41       40.88      5.63 o 
  -3   8  13       84.47       83.94      5.97 o 
  -2   8  13        7.94        0.10      3.88 o 
  -1   8  13       85.19       75.09      7.05 o 
   0   8  13        0.51       -0.25      4.37 o 
   1   8  13       13.70        7.52      5.04 o 
   2   8  13       14.74       16.27      5.56 o 
   3   8  13       89.03      106.48     12.83 o 
   4   8  13       30.10       27.92      5.94 o 
   5   8  13        5.94       13.48      5.67 o 
   6   8  13        8.20        0.38      5.66 o 
   7   8  13        3.49        3.54      6.01 o 
 -16   9  13       21.93       21.23     14.01 o 
 -15   9  13        0.31       14.22     12.93 o 
 -14   9  13        5.76        7.19      9.09 o 
 -13   9  13        1.78        2.65      6.99 o 
 -12   9  13        5.30        3.62      7.94 o 
 -11   9  13       14.45       13.23      6.71 o 
 -10   9  13        2.41        3.34      6.19 o 
  -9   9  13       72.22       50.11      7.65 o 
  -8   9  13      120.67      138.42      9.69 o 
  -7   9  13       42.25       37.04      8.32 o 
  -6   9  13      163.36      138.25      7.45 o 
  -5   9  13        2.87        6.84      4.07 o 
  -4   9  13      280.51      236.49      9.05 o 
  -3   9  13        7.03        1.09      7.15 o 
  -2   9  13       52.74       65.11      6.67 o 
  -1   9  13       69.36       71.86      7.19 o 
   0   9  13       14.30       10.09      5.32 o 
   1   9  13       17.01       17.05      5.29 o 
   2   9  13       28.05       27.57      6.01 o 
   3   9  13        4.60        1.85      5.34 o 
   4   9  13       74.50       88.60      8.63 o 
   5   9  13        6.40        3.92      5.45 o 
   6   9  13        3.79        1.76      5.91 o 
   7   9  13       10.01       -0.30      6.34 o 
 -16  10  13        7.14        1.20     12.40 o 
 -15  10  13        0.62       -1.09     12.14 o 
 -14  10  13        8.76       15.44      8.53 o 
 -13  10  13        0.61        4.96      7.29 o 
 -12  10  13       45.71       31.65      8.91 o 
 -11  10  13       15.61       13.70     13.54 o 
 -10  10  13       18.10       23.35      7.00 o 
  -9  10  13      296.02      257.26     12.90 o 
  -8  10  13       44.21       50.99      6.28 o 
  -7  10  13       27.29       19.10      4.94 o 
  -6  10  13      438.99      419.43     11.46 o 
  -5  10  13       52.53       52.93      7.82 o 
  -4  10  13        5.24       -0.95      4.65 o 
  -3  10  13       19.51        7.26      4.71 o 
  -2  10  13      123.44      112.79      8.21 o 
  -1  10  13        0.14       -1.53      5.34 o 
   0  10  13        7.03        8.03      5.07 o 
   1  10  13        0.17       -1.43      4.84 o 
   2  10  13        0.00       -5.18      5.18 o 
   3  10  13        6.17        3.00      6.33 o 
   4  10  13       26.67       39.28      7.18 o 
   5  10  13        0.00       -4.07      5.89 o 
   6  10  13        0.11       -5.59      5.59 o 
 -15  11  13        0.90       -7.68      7.68 o 
 -14  11  13       15.51       20.37      8.69 o 
 -13  11  13        2.54        3.31      7.53 o 
 -12  11  13      174.67      141.09     11.71 o 
 -11  11  13        0.21        7.25      6.86 o 
 -10  11  13       61.60       72.23      8.51 o 
  -9  11  13        9.12        9.31      6.32 o 
  -8  11  13      796.38      775.31     16.32 o 
  -7  11  13        7.00        7.09      4.81 o 
  -6  11  13       75.14       89.18      6.40 o 
  -5  11  13       69.08       65.78      5.88 o 
  -4  11  13        5.93       10.62      4.28 o 
  -3  11  13       76.05       56.59      6.85 o 
  -2  11  13        7.97        7.38      4.79 o 
  -1  11  13        0.27       -4.57      4.57 o 
   0  11  13       40.46       48.41      7.06 o 
   1  11  13        1.08       -4.91      4.91 o 
   2  11  13        5.19        6.94      5.69 o 
   3  11  13       13.79       19.99      8.18 o 
   4  11  13        2.90        7.59      5.92 o 
   5  11  13       34.30       30.33      7.28 o 
 -15  12  13        1.90       -5.12      8.11 o 
 -14  12  13        1.25        4.33     11.13 o 
 -13  12  13        2.99        4.84      7.99 o 
 -12  12  13        1.22        4.18      7.44 o 
 -11  12  13       43.98       41.11      8.22 o 
 -10  12  13       83.95       74.72     10.35 o 
  -9  12  13       28.35       28.66      6.93 o 
  -8  12  13      226.33      204.62     13.98 o 
  -7  12  13       12.26        9.78      4.29 o 
  -6  12  13        0.19       -1.02      3.78 o 
  -5  12  13       38.05       32.28      4.93 o 
  -4  12  13        1.24        7.73      4.19 o 
  -3  12  13       33.36       29.16      5.72 o 
  -2  12  13        0.17       -5.26      5.71 o 
  -1  12  13        3.25        0.68      5.64 o 
   0  12  13        0.62       -4.61      5.12 o 
   1  12  13       13.23       13.88      7.28 o 
   2  12  13        1.01       10.89     11.65 o 
   3  12  13        0.47       -2.39      6.28 o 
   4  12  13       11.11        8.22      8.98 o 
   5  12  13        2.72       -5.86      5.86 o 
 -14  13  13       15.19        9.59     10.08 o 
 -13  13  13       11.91       11.93     11.33 o 
 -12  13  13        3.05        5.94      7.37 o 
 -11  13  13       19.91       15.83     14.04 o 
 -10  13  13       10.26        9.85      6.56 o 
  -9  13  13       56.32       51.68      7.68 o 
  -8  13  13      218.78      187.73     10.23 o 
  -7  13  13        8.05        3.46      4.19 o 
  -6  13  13        1.79       -3.34      3.82 o 
  -5  13  13        1.05       -3.73      3.73 o 
  -4  13  13        3.33        0.99      4.29 o 
  -3  13  13       52.74       69.66      9.31 o 
  -2  13  13        8.10        6.71      5.04 o 
  -1  13  13       24.68       22.32      6.17 o 
   0  13  13        8.10        4.75      5.77 o 
   1  13  13       55.17       58.81      8.26 o 
   2  13  13       17.57       21.31      6.96 o 
   3  13  13        0.21       -4.32      6.28 o 
   4  13  13        6.59        2.27      6.84 o 
 -13  14  13        6.46        6.65      7.99 o 
 -12  14  13       13.42       16.08      7.84 o 
 -11  14  13        0.06       -5.31      6.79 o 
 -10  14  13       10.56       11.66      6.97 o 
  -9  14  13        9.90       12.42      6.76 o 
  -8  14  13       20.81       27.99      5.31 o 
  -7  14  13        0.22       -3.60      4.10 o 
  -6  14  13        9.44       12.15      4.40 o 
  -5  14  13        3.92        9.09      4.73 o 
  -4  14  13       23.48       21.58      4.93 o 
  -3  14  13        0.63       -0.07      4.93 o 
  -2  14  13       11.71        3.31      5.28 o 
  -1  14  13        0.04       -0.56      5.51 o 
   0  14  13       14.83       15.26      6.30 o 
   1  14  13        4.01        8.44      6.35 o 
   2  14  13       19.40       21.65      7.05 o 
   3  14  13        0.22       -5.08      6.05 o 
 -12  15  13        0.93        0.45      7.34 o 
 -11  15  13        4.09       10.81      7.40 o 
 -10  15  13       20.91       22.73      7.31 o 
  -9  15  13       15.05       14.00     10.38 o 
  -8  15  13        2.04       -2.56      6.10 o 
  -7  15  13        5.65        6.05      4.37 o 
  -6  15  13       62.07       79.22      6.29 o 
  -5  15  13        2.67        7.41      4.45 o 
  -4  15  13        0.96       -4.11      4.11 o 
  -3  15  13        2.16       -0.61      4.95 o 
  -2  15  13       14.86       15.55      5.95 o 
  -1  15  13        0.85        1.12      5.37 o 
   0  15  13        7.93        9.45      6.20 o 
   1  15  13        3.56       11.87      6.60 o 
   2  15  13        0.02        3.01      6.37 o 
 -10  16  13        4.04       -4.67      6.22 o 
  -9  16  13        4.61       -4.77      7.73 o 
  -8  16  13        1.54        4.14      4.67 o 
  -7  16  13        2.13       -3.83      6.31 o 
  -6  16  13       29.27       32.88      5.18 o 
  -5  16  13       44.48       42.59      9.53 o 
  -4  16  13        0.79        2.33      5.83 o 
  -3  16  13        0.22        2.27      5.15 o 
  -2  16  13        0.02        5.35      8.57 o 
  -1  16  13        1.97       -5.42      5.42 o 
   0  16  13        0.03        2.77      5.82 o 
  -8  17  13       61.13       71.59      9.49 o 
  -7  17  13        7.55       19.50      7.22 o 
  -6  17  13       15.40       16.22      7.26 o 
  -5  17  13       54.45       62.23      6.03 o 
  -4  17  13        2.87       -1.90      4.42 o 
  -3  17  13        1.59        0.82      4.69 o 
  -2  17  13        1.94        0.07      5.13 o 
 -18   0  14       65.55       74.27     18.83 o 
 -17   0  14       50.61       44.05     16.80 o 
 -16   0  14        0.97       10.04     10.59 o 
 -15   0  14        6.55        7.71      9.24 o 
 -14   0  14        4.74        1.10      8.91 o 
 -13   0  14      102.20      158.05     13.92 o 
 -12   0  14        9.95        0.69      8.32 o 
 -11   0  14        0.92        0.08      7.76 o 
 -10   0  14       82.92       93.43     10.65 o 
  -9   0  14       70.54       66.33      9.52 o 
  -8   0  14       31.07       29.61      8.36 o 
  -7   0  14      187.06      179.08     12.31 o 
  -6   0  14      240.60      242.46     14.54 o 
  -5   0  14       23.26       12.42      7.78 o 
  -4   0  14     1685.03     1572.52     28.65 o 
  -3   0  14       31.93        8.78      5.86 o 
  -2   0  14      464.33      553.75     16.11 o 
  -1   0  14       39.61       37.27      6.74 o 
   0   0  14       15.15       18.38      6.71 o 
   1   0  14       67.66       69.40      8.25 o 
   2   0  14        3.34        5.50      6.52 o 
   3   0  14      105.79      106.12     14.90 o 
   4   0  14       33.45       16.04      9.46 o 
   5   0  14        4.41       10.34      9.87 o 
   6   0  14       31.38       31.03     14.14 o 
   7   0  14       26.38       15.09     18.78 o 
   8   0  14        0.69      -10.58     10.58 o 
 -18   1  14        1.41        7.97     10.47 o 
 -17   1  14        0.95       12.08      8.30 o 
 -16   1  14        1.84       -6.90      7.62 o 
 -15   1  14       28.37       31.96      7.41 o 
 -14   1  14        2.17       -3.81      5.98 o 
 -13   1  14        5.64        7.91      6.06 o 
 -12   1  14        7.63        9.12      5.88 o 
 -11   1  14      137.27      139.87      8.82 o 
 -10   1  14       93.28       82.47      7.24 o 
  -9   1  14        0.02       -4.89      4.89 o 
  -8   1  14        0.70       -4.38      4.81 o 
  -7   1  14      255.94      220.09      9.43 o 
  -6   1  14      111.74      123.58      7.60 o 
  -5   1  14        0.39        1.80      6.00 o 
  -4   1  14       11.05       10.37      6.05 o 
  -3   1  14       27.12       23.72      4.45 o 
  -2   1  14        5.81        6.12      4.09 o 
  -1   1  14       72.74       66.61      5.43 o 
   0   1  14       18.30       12.25      4.43 o 
   1   1  14       66.30       58.16      6.42 o 
   2   1  14        7.58        4.33      4.54 o 
   3   1  14      102.19      106.76      7.76 o 
   4   1  14        0.01       -5.28      5.28 o 
   5   1  14        4.08        0.56      6.57 o 
   6   1  14       40.81       44.30      8.32 o 
   7   1  14        1.24       -0.80      8.32 o 
   8   1  14        3.43        6.07      7.52 o 
 -18   2  14        1.17       12.92      8.53 o 
 -17   2  14        8.49       10.55      8.51 o 
 -16   2  14        0.30       11.19      8.08 o 
 -15   2  14       24.62       13.35     11.87 o 
 -14   2  14       10.29        3.15      6.22 o 
 -13   2  14       14.81       13.40      6.36 o 
 -12   2  14       95.74       94.16      7.99 o 
 -11   2  14       22.58       23.27      6.07 o 
 -10   2  14       40.80       22.82      5.76 o 
  -9   2  14       59.62       57.04      6.39 o 
  -8   2  14      148.55      139.46      8.08 o 
  -7   2  14      139.85      148.96      8.27 o 
  -6   2  14      892.26      863.42     16.65 o 
  -5   2  14        3.46       -4.37      5.24 o 
  -4   2  14     1520.69     1509.86     21.59 o 
  -3   2  14       84.99       78.22      5.47 o 
  -2   2  14       17.09       25.05      4.41 o 
  -1   2  14       77.26       90.62      5.85 o 
   0   2  14        0.31       -2.50      4.07 o 
   1   2  14       39.36       39.51      5.16 o 
   2   2  14      129.01      127.78      7.95 o 
   3   2  14       92.00       98.20      7.40 o 
   4   2  14        8.75        2.79      5.62 o 
   5   2  14        0.60       -5.45      6.31 o 
   6   2  14        0.01       -3.42      7.72 o 
   7   2  14        0.01       -8.15      8.15 o 
 -18   3  14        0.00        1.12      8.54 o 
 -17   3  14        0.28       -7.56      7.56 o 
 -16   3  14        2.27        9.47     12.23 o 
 -15   3  14       38.53       46.11      8.88 o 
 -14   3  14       24.06       23.93      9.17 o 
 -13   3  14       48.81       45.45      7.08 o 
 -12   3  14       25.39       19.92      6.20 o 
 -11   3  14      128.63      132.37      8.25 o 
 -10   3  14        0.29       -3.45      8.46 o 
  -9   3  14       17.60       18.16      5.53 o 
  -8   3  14      227.94      211.43      9.40 o 
  -7   3  14      299.58      277.35     10.28 o 
  -6   3  14      951.02      940.67     14.49 o 
  -5   3  14      205.65      200.00     10.89 o 
  -4   3  14      762.17      793.33     12.85 o 
  -3   3  14       26.17       34.52      3.81 o 
  -2   3  14       20.72       18.19      3.53 o 
  -1   3  14      403.73      380.63      8.62 o 
   0   3  14       39.93       33.33      4.46 o 
   1   3  14       18.57       19.99      4.29 o 
   2   3  14      154.30      165.76      7.28 o 
   3   3  14       86.55       79.40      7.24 o 
   4   3  14        0.78       -4.93      4.93 o 
   5   3  14        0.30        7.92      5.72 o 
   6   3  14        1.02       -6.60      6.60 o 
   7   3  14        7.48       -4.14      8.96 o 
 -18   4  14        1.54        5.61      8.23 o 
 -17   4  14        0.00        5.22      7.95 o 
 -16   4  14       46.12       40.84      8.98 o 
 -15   4  14        8.81        4.73      7.43 o 
 -14   4  14        1.60        1.99      6.86 o 
 -13   4  14        6.07        1.28      6.57 o 
 -12   4  14        0.24       -4.26      8.76 o 
 -11   4  14       65.96       75.21      8.45 o 
 -10   4  14       12.48        1.08      6.18 o 
  -9   4  14       51.26       42.97      5.24 o 
  -8   4  14       86.96       85.39      6.09 o 
  -7   4  14       65.38       61.87      8.89 o 
  -6   4  14      410.81      401.48     10.74 o 
  -5   4  14       29.38       29.95      4.05 o 
  -4   4  14     1334.53     1357.41     17.58 o 
  -3   4  14       15.82       12.54      3.49 o 
  -2   4  14        2.46        5.09      3.39 o 
  -1   4  14       17.73       15.48      4.05 o 
   0   4  14      288.78      250.55     11.23 o 
   1   4  14       89.53       77.19      5.67 o 
   2   4  14        5.10        5.09      4.19 o 
   3   4  14        4.19       -0.12      4.25 o 
   4   4  14        6.79        1.60      4.46 o 
   5   4  14        0.11       -4.60      5.35 o 
   6   4  14        0.06      -10.13     13.37 o 
   7   4  14        0.73       -7.47     11.80 o 
 -18   5  14        2.79        0.27      7.87 o 
 -17   5  14        5.02        4.60      8.08 o 
 -16   5  14        0.02       11.99      8.03 o 
 -15   5  14       22.69       28.30     13.72 o 
 -14   5  14       10.56       14.67      9.19 o 
 -13   5  14        0.14       -7.75      7.75 o 
 -12   5  14        3.77       11.14      7.99 o 
 -11   5  14       63.22       59.26      9.42 o 
 -10   5  14       11.72       10.81      5.19 o 
  -9   5  14       33.46       27.68      5.56 o 
  -8   5  14       78.71       75.81      6.68 o 
  -7   5  14      269.04      272.15      9.40 o 
  -6   5  14       90.75       83.12      8.60 o 
  -5   5  14      191.74      197.73      7.68 o 
  -4   5  14       37.03       36.08      5.33 o 
  -3   5  14       77.29       70.01      6.21 o 
  -2   5  14        2.99        1.66      4.05 o 
  -1   5  14       22.10        9.60      4.12 o 
   0   5  14       14.15        9.02      4.24 o 
   1   5  14      444.66      426.72     10.50 o 
   2   5  14        2.79       -3.92      3.92 o 
   3   5  14       17.41        3.45      4.72 o 
   4   5  14       22.05       21.32      6.60 o 
   5   5  14        0.07       -5.00      5.00 o 
   6   5  14        0.26       -6.45      6.45 o 
   7   5  14        0.03       -9.05      9.05 o 
 -17   6  14        2.26       -1.87      9.06 o 
 -16   6  14       12.96       16.89     10.03 o 
 -15   6  14       61.39       54.75     13.82 o 
 -14   6  14        1.07       -7.57      7.57 o 
 -13   6  14       49.63       40.22      9.50 o 
 -12   6  14       17.96        8.39      5.84 o 
 -11   6  14        0.02       -1.80      5.14 o 
 -10   6  14        0.40       -0.02      5.59 o 
  -9   6  14        7.74        4.94      5.09 o 
  -8   6  14       33.67       34.32      5.86 o 
  -7   6  14       50.45       50.03      5.96 o 
  -6   6  14       39.80       34.01      4.96 o 
  -5   6  14       14.03       17.62      4.57 o 
  -4   6  14       70.38       64.05      5.78 o 
  -3   6  14      113.87       84.97      6.45 o 
  -2   6  14        4.84        7.83      4.20 o 
  -1   6  14        8.17        2.51      4.20 o 
   0   6  14        6.01        6.89      4.62 o 
   1   6  14       13.96        8.85      4.33 o 
   2   6  14       14.91        5.29      4.38 o 
   3   6  14        2.70       -4.78      4.80 o 
   4   6  14        2.31       -4.47      5.06 o 
   5   6  14        0.12       -5.56      7.64 o 
   6   6  14        6.41        0.21      6.15 o 
   7   6  14        2.13       -3.86      6.76 o 
 -17   7  14        3.21        8.03     13.07 o 
 -16   7  14        1.77        0.62      8.53 o 
 -15   7  14        1.55       -3.43      8.37 o 
 -14   7  14      148.90      156.85     13.79 o 
 -13   7  14        4.02        8.67      8.06 o 
 -12   7  14       36.87       44.54      7.55 o 
 -11   7  14       26.51       17.95      5.90 o 
 -10   7  14      241.39      244.72     10.50 o 
  -9   7  14        9.28        6.73      5.15 o 
  -8   7  14       12.85       14.94      5.83 o 
  -7   7  14       88.99       81.20      7.00 o 
  -6   7  14       48.21       36.87      5.07 o 
  -5   7  14      204.50      202.08      8.40 o 
  -4   7  14      153.75      144.26      7.58 o 
  -3   7  14        1.91        5.65      4.20 o 
  -2   7  14        1.91        1.53      3.98 o 
  -1   7  14        7.53       14.35      4.53 o 
   0   7  14        0.05       -0.53      4.12 o 
   1   7  14       89.96       86.16      7.98 o 
   2   7  14       14.51       13.34      5.04 o 
   3   7  14       29.75       37.22      6.84 o 
   4   7  14       24.24       38.60      6.37 o 
   5   7  14        1.32        0.83      6.51 o 
   6   7  14        3.87        1.35      5.88 o 
 -17   8  14        3.37        8.53     13.73 o 
 -16   8  14        3.06        7.66     13.62 o 
 -15   8  14        2.45       -8.22     11.53 o 
 -14   8  14        4.07       12.86     11.87 o 
 -13   8  14        0.21        0.24      6.26 o 
 -12   8  14       13.03        9.56      7.23 o 
 -11   8  14       11.20       13.93      6.12 o 
 -10   8  14        0.23        7.11      5.47 o 
  -9   8  14      121.37      128.46      8.26 o 
  -8   8  14       79.13       75.11      7.13 o 
  -7   8  14       10.07        6.98      5.11 o 
  -6   8  14       12.06        5.36      4.15 o 
  -5   8  14        6.28       10.05      4.34 o 
  -4   8  14       91.79      102.27      6.68 o 
  -3   8  14        6.27        5.26      5.12 o 
  -2   8  14       69.59       76.17      6.59 o 
  -1   8  14        4.27        5.26      4.65 o 
   0   8  14      182.19      198.29      9.70 o 
   1   8  14        0.42        7.24      6.10 o 
   2   8  14       20.47       20.39      6.24 o 
   3   8  14        0.77       -2.24      5.57 o 
   4   8  14       10.24       14.08      5.76 o 
   5   8  14        9.23        8.83      6.00 o 
   6   8  14        0.35       -5.51      5.97 o 
 -16   9  14        7.42       13.88     13.53 o 
 -15   9  14        0.22        6.17     12.29 o 
 -14   9  14        0.08       -7.13      7.13 o 
 -13   9  14       20.23       19.27     10.01 o 
 -12   9  14        0.57        2.11      7.56 o 
 -11   9  14       29.00       27.05      7.33 o 
 -10   9  14      179.03      181.92     28.75 o 
  -9   9  14        1.25        3.44      8.12 o 
  -8   9  14        2.55        2.63      9.18 o 
  -7   9  14        2.89       -2.33      5.30 o 
  -6   9  14       44.95       41.64      6.05 o 
  -5   9  14       62.31       57.65      6.53 o 
  -4   9  14       18.91       28.97     10.36 o 
  -3   9  14      106.13      110.73      8.39 o 
  -2   9  14       52.45       68.86      7.27 o 
  -1   9  14        8.65        9.32      4.83 o 
   0   9  14        5.03        3.82      4.82 o 
   1   9  14       40.04       43.98      7.08 o 
   2   9  14        6.05        0.49      6.01 o 
   3   9  14       17.84       24.78      6.74 o 
   4   9  14        0.18       -5.79      5.79 o 
   5   9  14       14.35        6.39      5.88 o 
   6   9  14        4.89        7.77      6.40 o 
 -16  10  14       13.94       15.89     13.48 o 
 -15  10  14        3.01        6.59     12.74 o 
 -14  10  14        1.27       -4.59      7.68 o 
 -13  10  14       13.56        3.35      7.56 o 
 -12  10  14      221.52      199.25     14.64 o 
 -11  10  14        0.26       11.93      6.91 o 
 -10  10  14       45.76       32.24     10.93 o 
  -9  10  14        1.18       -3.31      6.10 o 
  -8  10  14       20.10       19.80      6.63 o 
  -7  10  14       13.36       11.07      5.15 o 
  -6  10  14      267.69      222.40     15.43 o 
  -5  10  14       24.05       22.03      5.39 o 
  -4  10  14        9.60       10.04      5.00 o 
  -3  10  14      226.06      219.10     10.60 o 
  -2  10  14        1.33       -0.97      4.70 o 
  -1  10  14       15.97       16.02      5.78 o 
   0  10  14        1.83        2.01      5.27 o 
   1  10  14        4.14       11.55      5.39 o 
   2  10  14       11.58       20.32      6.30 o 
   3  10  14        0.55        2.25      5.85 o 
   4  10  14        0.55       -5.95      5.95 o 
   5  10  14        0.83        0.76      6.42 o 
 -15  11  14        5.67       12.48     12.90 o 
 -14  11  14        3.05        5.07     11.29 o 
 -13  11  14        8.55       12.28      8.17 o 
 -12  11  14      303.81      306.51     15.56 o 
 -11  11  14       24.70       17.50      7.68 o 
 -10  11  14       82.46       88.43      9.33 o 
  -9  11  14        8.46       14.00      6.62 o 
  -8  11  14       40.26       29.11      6.85 o 
  -7  11  14        0.52        1.58      5.28 o 
  -6  11  14        1.58        0.11      4.66 o 
  -5  11  14       16.61        8.09      4.83 o 
  -4  11  14       12.13        4.20      4.84 o 
  -3  11  14       29.45       16.35      5.50 o 
  -2  11  14       62.61       67.65      7.38 o 
  -1  11  14        4.78       10.24      5.61 o 
   0  11  14        3.54        6.32      6.74 o 
   1  11  14        2.07        9.22      8.83 o 
   2  11  14       33.78       40.31      7.16 o 
   3  11  14       14.60       15.55      6.43 o 
   4  11  14        1.17        5.17      9.38 o 
 -14  12  14        1.19       -1.26      7.88 o 
 -13  12  14        2.24        8.70      7.86 o 
 -12  12  14      189.91      199.33     16.62 o 
 -11  12  14       51.21       47.77      8.78 o 
 -10  12  14        9.16        2.67      6.66 o 
  -9  12  14       58.19       52.46      7.97 o 
  -8  12  14        7.93       10.26      6.12 o 
  -7  12  14       25.33       23.16      6.57 o 
  -6  12  14       33.73       32.76      5.83 o 
  -5  12  14        4.88        9.13      8.35 o 
  -4  12  14       33.05       32.51      5.56 o 
  -3  12  14        3.12       -0.65      4.81 o 
  -2  12  14       16.77       14.84      7.27 o 
  -1  12  14        0.04       -2.76      6.44 o 
   0  12  14       11.98        7.96      5.90 o 
   1  12  14        1.09        0.65      9.65 o 
   2  12  14        2.37        4.03      6.52 o 
   3  12  14        4.74        4.38      7.00 o 
   4  12  14        4.46        0.35      6.52 o 
 -13  13  14        8.25       -6.19      7.51 o 
 -12  13  14        0.00       -4.06      7.47 o 
 -11  13  14       34.47       21.43      7.87 o 
 -10  13  14       15.64       34.82     12.39 o 
  -9  13  14        0.14       -0.58      6.20 o 
  -8  13  14        1.94       -0.94      6.04 o 
  -7  13  14        1.30       -4.54      4.72 o 
  -6  13  14       10.35       11.85      5.02 o 
  -5  13  14        0.07        1.52      4.28 o 
  -4  13  14        0.00       -4.37      4.37 o 
  -3  13  14        2.32       -1.98      5.11 o 
  -2  13  14        0.02       -4.32      5.14 o 
  -1  13  14       70.99       63.20      8.01 o 
   0  13  14        1.26       -4.52      5.75 o 
   1  13  14        8.76        5.47      6.24 o 
   2  13  14       57.29       64.10      8.93 o 
   3  13  14        0.96        7.84      7.37 o 
 -12  14  14       41.87       31.13      8.67 o 
 -11  14  14       10.68        9.48      7.46 o 
 -10  14  14        0.11       -3.69     17.75 o 
  -9  14  14        0.78        0.88      6.67 o 
  -8  14  14       49.33       53.53      8.02 o 
  -7  14  14       10.48       12.56      6.26 o 
  -6  14  14        0.87       -4.67      4.67 o 
  -5  14  14       17.67       21.69      5.30 o 
  -4  14  14        0.47       -3.86      4.65 o 
  -3  14  14       51.12       48.24      7.23 o 
  -2  14  14        2.12        3.12      5.61 o 
  -1  14  14      218.00      271.92     14.47 o 
   0  14  14        1.53        4.94      6.14 o 
   1  14  14       23.86       11.92      6.91 o 
   2  14  14       43.37       54.58      8.63 o 
 -11  15  14        0.03       -1.24      6.90 o 
 -10  15  14        3.01       -2.74      6.59 o 
  -9  15  14       22.13       29.13      7.54 o 
  -8  15  14        0.21       -3.17      6.14 o 
  -7  15  14        5.97       11.58      5.46 o 
  -6  15  14        5.63       -1.20      5.00 o 
  -5  15  14        0.57        3.41      4.64 o 
  -4  15  14        0.58       -2.75      4.86 o 
  -3  15  14        1.70       -0.40      5.61 o 
  -2  15  14       40.17       35.79      8.61 o 
  -1  15  14        2.69        9.64      9.27 o 
   0  15  14        0.00        7.22      6.43 o 
  -9  16  14        0.63       -6.27      6.27 o 
  -8  16  14        3.39        4.85      6.33 o 
  -7  16  14        7.00        3.27      5.14 o 
  -6  16  14        3.52        1.45      4.95 o 
  -5  16  14        0.07       -1.46      8.54 o 
  -4  16  14       22.36       24.80      5.61 o 
  -3  16  14        0.00       -2.22      4.84 o 
  -2  16  14       29.97       39.24      7.44 o 
 -18   1  15        0.48        3.01     10.39 o 
 -17   1  15        1.79        9.18      8.42 o 
 -16   1  15        5.11       -2.07      9.18 o 
 -15   1  15        2.43       -6.14      6.97 o 
 -14   1  15        0.84       14.65      6.60 o 
 -13   1  15        0.01       -0.78      5.98 o 
 -12   1  15       10.15       -6.04      6.04 o 
 -11   1  15      108.00      112.47      8.99 o 
 -10   1  15       10.21        9.48      5.69 o 
  -9   1  15        0.00       -5.16      5.16 o 
  -8   1  15      202.35      201.56      9.62 o 
  -7   1  15      244.73      207.13      9.76 o 
  -6   1  15     3982.80     3981.00     71.23 o 
  -5   1  15      204.42      189.51      9.10 o 
  -4   1  15       30.42       39.31      5.94 o 
  -3   1  15      161.13      146.38      6.81 o 
  -2   1  15        0.46       -3.89      3.89 o 
  -1   1  15      196.35      200.76      8.14 o 
   0   1  15        6.87       -1.29      4.36 o 
   1   1  15        1.65       -3.52      4.47 o 
   2   1  15        0.22       -1.89      5.04 o 
   3   1  15        6.92        3.77      6.97 o 
   4   1  15        4.06        2.13      6.60 o 
   5   1  15        5.81       -1.62      7.30 o 
   6   1  15        1.56       -6.57      7.06 o 
   7   1  15       12.32       11.17      7.84 o 
 -18   2  15        3.23       11.87      8.45 o 
 -17   2  15        5.99        3.36      8.59 o 
 -16   2  15        7.33        6.35      8.19 o 
 -15   2  15        1.46       -2.24      7.44 o 
 -14   2  15       12.72        4.99      6.36 o 
 -13   2  15        7.98       -2.68      6.44 o 
 -12   2  15       18.70        9.32      6.15 o 
 -11   2  15        0.24        2.85      5.70 o 
 -10   2  15      158.39      137.58      8.64 o 
  -9   2  15        3.46       -5.11      5.11 o 
  -8   2  15       72.24       85.94      7.39 o 
  -7   2  15      404.28      422.28     12.41 o 
  -6   2  15     1239.11     1304.05     21.80 o 
  -5   2  15       83.55       88.19      7.21 o 
  -4   2  15      111.84      115.99      6.94 o 
  -3   2  15        0.91        1.57      4.36 o 
  -2   2  15       28.18       36.80      4.93 o 
  -1   2  15        0.79       -3.93      4.08 o 
   0   2  15      143.94      129.46      8.53 o 
   1   2  15        3.37        1.61      5.09 o 
   2   2  15       45.07       65.66      9.20 o 
   3   2  15        8.22        4.10      5.48 o 
   4   2  15       38.66       47.14      6.91 o 
   5   2  15        5.45       -6.90      6.90 o 
   6   2  15        0.06       -0.59      7.34 o 
   7   2  15        3.46       10.83     12.68 o 
 -18   3  15        2.41       11.47      8.64 o 
 -17   3  15        0.07        2.75     11.51 o 
 -16   3  15        7.93       12.90      8.71 o 
 -15   3  15        0.00        3.89     14.31 o 
 -14   3  15        5.96        1.91      6.99 o 
 -13   3  15       11.79        8.07      6.85 o 
 -12   3  15        3.35       11.43      6.07 o 
 -11   3  15        2.56       -5.38      5.38 o 
 -10   3  15       78.54       85.55      7.52 o 
  -9   3  15       30.89       34.45      6.18 o 
  -8   3  15      145.23      149.40      8.50 o 
  -7   3  15      765.75      802.11     16.47 o 
  -6   3  15        9.78       14.20      5.29 o 
  -5   3  15      176.07      169.86      8.69 o 
  -4   3  15      322.41      297.54      9.67 o 
  -3   3  15      204.55      217.67     10.48 o 
  -2   3  15        2.07       -3.97      3.97 o 
  -1   3  15        0.58       -3.04      4.61 o 
   0   3  15      243.21      226.99      9.56 o 
   1   3  15       24.67       27.12      5.86 o 
   2   3  15        1.54       -4.96      4.96 o 
   3   3  15        0.61       -5.26      5.26 o 
   4   3  15       37.03       35.20      6.67 o 
   5   3  15       37.53       41.40      8.21 o 
   6   3  15       22.47       17.12      7.58 o 
 -18   4  15        0.60       -3.22     13.49 o 
 -17   4  15        3.57       -6.37     10.54 o 
 -16   4  15        5.17       -0.75      8.30 o 
 -15   4  15       11.49       22.98      8.54 o 
 -14   4  15       15.39       18.07      7.66 o 
 -13   4  15       33.33       35.75      7.86 o 
 -12   4  15       78.99       75.23     10.90 o 
 -11   4  15       28.20       21.21     10.24 o 
 -10   4  15        0.41       -0.88      6.03 o 
  -9   4  15       94.63      108.37      9.56 o 
  -8   4  15      179.36      186.13     12.36 o 
  -7   4  15        0.02        0.58      4.22 o 
  -6   4  15       51.95       59.72      5.68 o 
  -5   4  15       55.79       66.80      5.55 o 
  -4   4  15        5.56       31.15     12.95 o 
  -3   4  15     1175.41     1082.22     16.81 o 
  -2   4  15        2.25       -0.09      3.66 o 
  -1   4  15        4.54       -3.10      3.82 o 
   0   4  15       16.20       10.93      4.27 o 
   1   4  15       71.31       75.78      5.71 o 
   2   4  15        1.21       -0.57      5.29 o 
   3   4  15        1.31       -1.38      5.34 o 
   4   4  15        8.62        4.84      5.91 o 
   5   4  15       12.52        8.90      6.42 o 
   6   4  15        2.98       -2.47      9.31 o 
 -17   5  15        0.75        6.05      8.46 o 
 -16   5  15       34.79       37.55      9.10 o 
 -15   5  15        1.24        2.74      9.53 o 
 -14   5  15        8.43       21.70      9.46 o 
 -13   5  15        2.18       -7.74      7.89 o 
 -12   5  15        0.36        2.35      7.90 o 
 -11   5  15        0.50       -3.78      9.68 o 
 -10   5  15      212.36      231.34     14.27 o 
  -9   5  15       17.07       17.88      5.39 o 
  -8   5  15        0.01       -4.44      4.72 o 
  -7   5  15       62.85       61.98      6.53 o 
  -6   5  15      524.26      499.45     18.32 o 
  -5   5  15       33.99       22.25      7.20 o 
  -4   5  15      122.34      160.53     12.51 o 
  -3   5  15      329.87      257.98      9.78 o 
  -2   5  15        0.42       -3.59      3.59 o 
  -1   5  15      606.74      567.98     11.63 o 
   0   5  15        4.91        1.36      3.89 o 
   1   5  15        1.57       -3.41      4.36 o 
   2   5  15        0.48       -2.23      4.28 o 
   3   5  15        0.30        4.11      4.56 o 
   4   5  15        8.65       -2.62      6.76 o 
   5   5  15       10.34        2.81      7.79 o 
   6   5  15        5.86        0.89      9.34 o 
 -17   6  15        2.53       -6.87     12.17 o 
 -16   6  15        0.10       10.84      9.66 o 
 -15   6  15        0.57        2.57      9.13 o 
 -14   6  15       32.81       36.87     10.19 o 
 -13   6  15        7.07        1.15      8.16 o 
 -12   6  15       12.74        8.97      9.54 o 
 -11   6  15       88.82       90.77      7.82 o 
 -10   6  15       19.68       24.62      7.59 o 
  -9   6  15        0.63        0.12      6.28 o 
  -8   6  15        0.53       -5.05      5.05 o 
  -7   6  15      281.12      285.84     10.96 o 
  -6   6  15      131.11      144.22      8.65 o 
  -5   6  15        6.77       12.79      4.64 o 
  -4   6  15      280.15      299.18     10.34 o 
  -3   6  15       70.56       54.52      5.92 o 
  -2   6  15        0.84        4.37      5.07 o 
  -1   6  15        0.74        1.78      4.32 o 
   0   6  15        1.56       -2.67      4.06 o 
   1   6  15        4.63        4.73      5.33 o 
   2   6  15       35.59       32.39      5.20 o 
   3   6  15        3.70       -6.65      6.65 o 
   4   6  15        2.37       -2.45      5.35 o 
   5   6  15       18.70       24.52      6.29 o 
   6   6  15       10.04        8.91      7.75 o 
 -17   7  15        1.45       -8.75     13.36 o 
 -16   7  15        0.52       26.85     10.35 o 
 -15   7  15       14.25        8.82     11.03 o 
 -14   7  15       23.92       16.20      9.10 o 
 -13   7  15        1.34       -1.13     14.29 o 
 -12   7  15        1.39       -4.37      5.36 o 
 -11   7  15       14.78        5.92      5.52 o 
 -10   7  15       24.72       21.54      7.94 o 
  -9   7  15       19.26       21.37      5.77 o 
  -8   7  15       13.49       12.47      5.45 o 
  -7   7  15       56.64       58.57      8.34 o 
  -6   7  15       71.56       68.88      6.92 o 
  -5   7  15       47.26       47.73      5.70 o 
  -4   7  15      117.01      112.24      7.19 o 
  -3   7  15       31.04       45.05      5.80 o 
  -2   7  15        4.66        5.96      4.63 o 
  -1   7  15       83.49       90.03      6.55 o 
   0   7  15        6.24        5.92      4.53 o 
   1   7  15       50.93       46.53      7.17 o 
   2   7  15       10.15       10.84      5.42 o 
   3   7  15       16.46       15.27      5.75 o 
   4   7  15       10.97       10.33      5.89 o 
   5   7  15        0.09       -1.54      5.67 o 
 -16   8  15       18.76       34.67     15.54 o 
 -15   8  15        4.69       14.69     13.81 o 
 -14   8  15        0.79       -4.16     11.46 o 
 -13   8  15        5.41        0.41      6.52 o 
 -12   8  15      143.44      186.63     35.86 o 
 -11   8  15       14.96       15.65      5.88 o 
 -10   8  15      104.98      108.05     12.09 o 
  -9   8  15       39.77       41.19      6.49 o 
  -8   8  15      232.99      234.64     12.42 o 
  -7   8  15       64.00       56.57      6.77 o 
  -6   8  15        1.71        1.02      6.44 o 
  -5   8  15       52.10       52.75      5.62 o 
  -4   8  15        2.65        3.60      4.32 o 
  -3   8  15       14.12       10.53      4.62 o 
  -2   8  15        3.07        1.08      5.84 o 
  -1   8  15       44.78       57.06      6.60 o 
   0   8  15        9.80       15.68      5.46 o 
   1   8  15       22.01       17.59      8.63 o 
   2   8  15        6.97       -0.57      5.52 o 
   3   8  15       25.09       37.82      6.60 o 
   4   8  15        6.63       12.72      6.12 o 
   5   8  15        5.04       -1.74      5.87 o 
 -16   9  15        9.66       -6.27     12.61 o 
 -15   9  15        3.50       24.33     14.14 o 
 -14   9  15       10.29        6.08      7.92 o 
 -13   9  15        0.92       -4.42      7.31 o 
 -12   9  15        0.16       -1.99     12.02 o 
 -11   9  15        7.65        8.19      6.71 o 
 -10   9  15       78.68       63.18      8.62 o 
  -9   9  15       12.75        6.72      9.22 o 
  -8   9  15       57.11       47.74      7.85 o 
  -7   9  15      135.43      134.94     14.95 o 
  -6   9  15       20.37       13.90      6.42 o 
  -5   9  15        2.41       -1.09      4.82 o 
  -4   9  15       22.30       28.09      5.80 o 
  -3   9  15        0.15        0.18      4.89 o 
  -2   9  15        0.48       -4.84      4.84 o 
  -1   9  15       34.92       22.91      6.85 o 
   0   9  15       48.07       58.36      7.02 o 
   1   9  15       44.18       50.09      7.55 o 
   2   9  15        0.25        6.53      6.07 o 
   3   9  15       36.19       41.03      7.51 o 
   4   9  15       17.88       15.60      6.21 o 
 -15  10  15        0.52       10.84     12.71 o 
 -14  10  15        0.04       16.52     18.21 o 
 -13  10  15       56.82       28.47      8.55 o 
 -12  10  15       53.21       60.03     11.17 o 
 -11  10  15        1.85        0.90      6.86 o 
 -10  10  15       14.29       11.80     13.23 o 
  -9  10  15       21.92       20.15     11.20 o 
  -8  10  15       16.57        5.82      8.50 o 
  -7  10  15       11.40        7.10      6.19 o 
  -6  10  15        5.23        7.79      5.07 o 
  -5  10  15        1.36        2.05      4.89 o 
  -4  10  15        2.03        4.24      5.28 o 
  -3  10  15        2.81        4.57      5.10 o 
  -2  10  15       18.74       23.93      6.14 o 
  -1  10  15        2.35       -5.06      5.06 o 
   0  10  15      120.45      125.97      9.04 o 
   1  10  15        0.10       -2.86      5.81 o 
   2  10  15        9.99        9.40      6.25 o 
   3  10  15       12.06        3.20      6.25 o 
   4  10  15        0.32       -3.86      6.45 o 
 -14  11  15        0.87        0.37      8.04 o 
 -13  11  15        7.18        8.98      7.78 o 
 -12  11  15       27.79       27.26      8.36 o 
 -11  11  15        0.03       -4.39      6.91 o 
 -10  11  15       78.55       72.82      9.36 o 
  -9  11  15        1.14        5.05      6.57 o 
  -8  11  15       22.52       27.95      7.33 o 
  -7  11  15        1.90       -3.20      5.77 o 
  -6  11  15       34.75       20.83      5.77 o 
  -5  11  15       11.91        8.74      5.37 o 
  -4  11  15       32.82       29.84      6.24 o 
  -3  11  15        0.27        4.60      5.19 o 
  -2  11  15        3.48       10.47      5.56 o 
  -1  11  15        1.74       -1.26      5.47 o 
   0  11  15       13.25       18.09     10.33 o 
   1  11  15       41.23       52.85      7.94 o 
   2  11  15       11.77        1.57      5.96 o 
   3  11  15        0.42       -5.48      5.86 o 
 -14  12  15       18.02       14.06      8.68 o 
 -13  12  15        0.06       -1.29      7.82 o 
 -12  12  15       54.54       40.16      9.05 o 
 -11  12  15        0.39       -4.56     14.05 o 
 -10  12  15       18.12        6.80      7.20 o 
  -9  12  15        2.98        8.40      8.37 o 
  -8  12  15        0.01       -4.77      5.95 o 
  -7  12  15        2.24        0.70      5.75 o 
  -6  12  15        1.55        9.10      5.28 o 
  -5  12  15       22.21       35.35      6.28 o 
  -4  12  15        4.16        1.00      9.41 o 
  -3  12  15        9.78        6.86      6.13 o 
  -2  12  15        0.18       -5.20      5.20 o 
  -1  12  15        1.96        7.85      6.69 o 
   0  12  15        0.33       -6.20      7.68 o 
   1  12  15       30.99       42.87      8.94 o 
   2  12  15       10.74       16.10      6.60 o 
 -13  13  15       31.20       34.73      9.36 o 
 -12  13  15      141.03      122.89     11.77 o 
 -11  13  15       21.34       24.72      8.34 o 
 -10  13  15        0.03       -1.39      7.00 o 
  -9  13  15        4.24       -0.37      6.36 o 
  -8  13  15        0.15       -9.91      9.91 o 
  -7  13  15       61.16       59.44     12.86 o 
  -6  13  15        1.84       -2.44      4.97 o 
  -5  13  15        0.05        5.75      5.23 o 
  -4  13  15        1.02       -2.82      5.18 o 
  -3  13  15       43.34       56.37      7.67 o 
  -2  13  15        5.92        3.73      5.82 o 
  -1  13  15        0.63       -1.73      5.76 o 
   0  13  15       66.72       61.61      8.83 o 
   1  13  15        6.73       -1.28      6.34 o 
 -11  14  15        0.88       -6.51      6.51 o 
 -10  14  15        3.34       -2.67      7.04 o 
  -9  14  15       14.19        9.51      7.22 o 
  -8  14  15        4.34       -2.03      6.44 o 
  -7  14  15        5.80        1.09      9.88 o 
  -6  14  15       26.10       27.10      6.07 o 
  -5  14  15        3.81        4.34      5.57 o 
  -4  14  15        1.57        2.57      5.70 o 
  -3  14  15        0.15        9.82      8.65 o 
  -2  14  15       34.27       40.71      7.60 o 
  -1  14  15        0.06        2.81      6.28 o 
   0  14  15       40.50       43.10     14.92 o 
 -10  15  15        1.53       10.18      7.55 o 
  -9  15  15        0.55        3.56      6.96 o 
  -8  15  15        1.34       -2.28      6.53 o 
  -7  15  15        5.86       -2.12      7.52 o 
  -6  15  15        0.09       -2.74      6.28 o 
  -5  15  15        6.86        7.62      8.48 o 
  -4  15  15       12.75       26.12     12.04 o 
  -3  15  15        1.22       16.81      8.66 o 
  -2  15  15        8.58        7.70      6.15 o 
  -6  16  15        0.51       -5.27      5.27 o 
  -5  16  15        2.76       -4.83      7.28 o 
 -18   0  16       10.15       11.70     15.38 o 
 -17   0  16        1.15        3.87     14.92 o 
 -16   0  16        4.83        5.76     10.17 o 
 -15   0  16       77.92       97.21     13.62 o 
 -14   0  16       26.77       14.63     18.58 o 
 -13   0  16       12.36        7.76      9.48 o 
 -12   0  16        0.37        0.47     11.22 o 
 -11   0  16      331.74      367.69     18.20 o 
 -10   0  16      224.10      195.00     14.90 o 
  -9   0  16      178.22      168.59     13.38 o 
  -8   0  16       40.06       51.74      9.87 o 
  -7   0  16       88.28      100.53     11.09 o 
  -6   0  16        4.20       11.56      7.89 o 
  -5   0  16       75.73       73.70      9.85 o 
  -4   0  16       15.51       10.66      8.10 o 
  -3   0  16       90.87       80.47     10.43 o 
  -2   0  16      168.23      129.81     10.05 o 
  -1   0  16        0.05       -7.32      7.61 o 
   0   0  16      142.08       95.68      9.63 o 
   1   0  16        5.57        7.80      6.88 o 
   2   0  16      135.36      157.76     16.15 o 
   3   0  16        0.52        4.57     20.62 o 
   4   0  16        0.15       -9.73      9.73 o 
   5   0  16       62.94       95.07     15.48 o 
   6   0  16        1.96       -8.73     10.58 o 
 -18   1  16        0.16        7.15     10.65 o 
 -17   1  16        5.28        3.91     10.62 o 
 -16   1  16        6.20       -0.58      7.92 o 
 -15   1  16        3.46        2.33      7.03 o 
 -14   1  16       13.57       19.93      7.26 o 
 -13   1  16       15.76        6.99      6.47 o 
 -12   1  16       51.10       49.76      9.16 o 
 -11   1  16        0.04       -5.94      6.09 o 
 -10   1  16      588.54      647.11     17.19 o 
  -9   1  16        1.69       -4.18      5.79 o 
  -8   1  16      700.94      741.30     23.70 o 
  -7   1  16       11.14       19.39      5.92 o 
  -6   1  16       94.90      111.30      8.79 o 
  -5   1  16        7.90        6.95      5.32 o 
  -4   1  16        0.12       -2.79      5.32 o 
  -3   1  16      152.41      159.48      9.94 o 
  -2   1  16        9.25        6.00      4.43 o 
  -1   1  16        0.19       -4.35      4.35 o 
   0   1  16       16.86       12.70      4.98 o 
   1   1  16       11.28       14.83      5.69 o 
   2   1  16        2.59       -1.90      5.73 o 
   3   1  16        5.29        4.78      6.83 o 
   4   1  16       22.00       31.01      8.09 o 
   5   1  16        4.98        3.28     10.13 o 
   6   1  16       15.18       20.62     10.13 o 
 -17   2  16        4.31       10.51      8.68 o 
 -16   2  16        0.07       -7.81      7.81 o 
 -15   2  16        1.41        1.34      8.11 o 
 -14   2  16       12.81       10.63      6.79 o 
 -13   2  16       12.88        6.83      6.27 o 
 -12   2  16       21.92       16.49      6.67 o 
 -11   2  16       58.97       46.39     11.53 o 
 -10   2  16      358.00      363.16     13.14 o 
  -9   2  16        0.01       10.27      5.95 o 
  -8   2  16      233.41      274.82     11.09 o 
  -7   2  16      214.93      226.70     10.29 o 
  -6   2  16       18.27        7.49      6.11 o 
  -5   2  16       53.60       44.65      6.34 o 
  -4   2  16        6.17        5.22      5.26 o 
  -3   2  16       22.77       13.16      4.95 o 
  -2   2  16        1.59       -4.24      4.24 o 
  -1   2  16      456.64      487.58     11.95 o 
   0   2  16        6.32        1.63      5.08 o 
   1   2  16        6.55        2.01      5.27 o 
   2   2  16        2.45        2.86      5.44 o 
   3   2  16       27.58       15.55      6.38 o 
   4   2  16       59.92       64.76      9.06 o 
   5   2  16        2.21       -1.51      7.48 o 
 -17   3  16        0.68        4.01      8.44 o 
 -16   3  16        2.18        0.03      8.36 o 
 -15   3  16        0.95       -7.65      7.65 o 
 -14   3  16        0.24       -3.88      7.44 o 
 -13   3  16       13.82        5.86      7.03 o 
 -12   3  16        4.91        2.54      5.90 o 
 -11   3  16       26.37       29.79      6.57 o 
 -10   3  16      164.60      157.85      9.35 o 
  -9   3  16       65.35       90.25      7.63 o 
  -8   3  16      176.39      178.99     10.30 o 
  -7   3  16      170.41      150.94     12.52 o 
  -6   3  16       10.91       12.05      5.38 o 
  -5   3  16       23.99       20.97      5.72 o 
  -4   3  16      187.85      175.96      9.74 o 
  -3   3  16        0.75        5.46      4.64 o 
  -2   3  16       69.05       78.27      7.37 o 
  -1   3  16        5.17        2.84      5.02 o 
   0   3  16        2.67       -3.29      5.15 o 
   1   3  16        0.00        1.02      5.22 o 
   2   3  16        1.88        0.48      5.33 o 
   3   3  16       12.08       11.09      6.06 o 
   4   3  16       10.83        0.38      7.17 o 
   5   3  16       11.31       11.65      7.69 o 
 -17   4  16        0.66       -8.20      8.20 o 
 -16   4  16        3.65        3.75      8.22 o 
 -15   4  16       12.89        9.27     12.99 o 
 -14   4  16        5.09        2.83      7.21 o 
 -13   4  16        1.64        2.25      8.76 o 
 -12   4  16       17.43        5.60      8.58 o 
 -11   4  16        6.28       12.26     16.72 o 
 -10   4  16        0.00       -3.14      7.45 o 
  -9   4  16       84.82       88.08      9.10 o 
  -8   4  16      185.49      180.04     11.25 o 
  -7   4  16       37.09       60.34      8.25 o 
  -6   4  16       66.40       68.69      8.45 o 
  -5   4  16      149.99      149.98      9.56 o 
  -4   4  16      174.14      174.66     10.05 o 
  -3   4  16       58.73       51.08      6.65 o 
  -2   4  16      161.61      145.01      8.77 o 
  -1   4  16        0.01       -5.62      5.62 o 
   0   4  16       32.59       32.63      6.34 o 
   1   4  16        1.94       -5.26      5.26 o 
   2   4  16        2.16       -1.67      5.46 o 
   3   4  16        7.68       -5.59      5.59 o 
   4   4  16        5.80       -3.38     10.26 o 
   5   4  16        3.36       -8.78      8.78 o 
 -17   5  16        1.29       12.70      8.26 o 
 -16   5  16        0.83       -1.30      9.39 o 
 -15   5  16       32.98       28.41     21.17 o 
 -14   5  16        1.16       -8.60      8.60 o 
 -13   5  16        0.16        0.44      8.53 o 
 -12   5  16       67.36       71.42     15.48 o 
 -11   5  16       78.90       64.51     10.58 o 
 -10   5  16        0.55       -4.70     10.32 o 
  -9   5  16       75.92       88.18     10.74 o 
  -8   5  16      241.97      241.00     14.90 o 
  -7   5  16      174.85      172.76      9.09 o 
  -6   5  16        8.20        3.76      4.97 o 
  -5   5  16        0.46       11.28      5.20 o 
  -4   5  16        7.08        2.65      5.15 o 
  -3   5  16      515.40      514.25     13.21 o 
  -2   5  16        3.82       -3.59      4.07 o 
  -1   5  16       29.12       13.10      5.85 o 
   0   5  16       37.33       56.09      5.50 o 
   1   5  16        0.31       -4.93      5.58 o 
   2   5  16        1.76        2.89      5.65 o 
   3   5  16        1.79       -1.04      6.01 o 
   4   5  16        5.79       -2.24      7.05 o 
   5   5  16       13.94        4.34      9.93 o 
 -17   6  16        3.00        9.23     11.98 o 
 -16   6  16        1.45       10.80      9.80 o 
 -15   6  16        1.10       -1.79     11.25 o 
 -14   6  16        5.09       19.07     17.04 o 
 -13   6  16        5.68        7.82      8.50 o 
 -12   6  16        5.68       14.51      8.58 o 
 -11   6  16       38.17       40.87      9.40 o 
 -10   6  16       70.56       68.13     10.19 o 
  -9   6  16        8.32        9.29      5.26 o 
  -8   6  16       11.86       14.17      9.02 o 
  -7   6  16        0.46        5.21      5.39 o 
  -6   6  16        0.59        0.91      5.18 o 
  -5   6  16        1.68        3.91      6.94 o 
  -4   6  16        8.44        4.08      4.76 o 
  -3   6  16       21.31       14.35      5.04 o 
  -2   6  16        2.11        1.30      6.61 o 
  -1   6  16       73.04       96.70      7.40 o 
   0   6  16        0.60       -4.15      4.15 o 
   1   6  16        7.80        8.80      4.94 o 
   2   6  16        0.16       -0.38      5.16 o 
   3   6  16       10.60       -1.66      6.75 o 
   4   6  16        2.86       -6.69      6.69 o 
   5   6  16        6.26       -6.87      6.87 o 
 -16   7  16       15.76       17.50      9.81 o 
 -15   7  16        1.64       -3.41     14.69 o 
 -14   7  16        0.00        6.18     13.04 o 
 -13   7  16        2.82        3.60      8.62 o 
 -12   7  16       17.94       35.50     13.41 o 
 -11   7  16       31.83       31.40      6.26 o 
 -10   7  16       16.55       12.37      5.67 o 
  -9   7  16       79.83       81.63      7.60 o 
  -8   7  16       39.22       42.99      7.30 o 
  -7   7  16        6.18       10.91      6.14 o 
  -6   7  16        1.04        1.88      5.11 o 
  -5   7  16        2.12        1.72      4.98 o 
  -4   7  16        9.07       14.42      4.96 o 
  -3   7  16       95.64      110.22      8.51 o 
  -2   7  16        1.23       -3.25      4.59 o 
  -1   7  16        0.13        6.09      4.92 o 
   0   7  16        8.78        2.87      5.41 o 
   1   7  16        2.15       -0.16      6.40 o 
   2   7  16       19.23       20.07      6.27 o 
   3   7  16       77.96       73.67      7.71 o 
   4   7  16        6.30       -1.72      7.02 o 
 -16   8  16        0.02       -4.66     12.56 o 
 -15   8  16        0.01        3.13     12.33 o 
 -14   8  16       61.54       75.01     16.24 o 
 -13   8  16       11.73       18.69      9.15 o 
 -12   8  16       23.25       15.50      6.35 o 
 -11   8  16        3.82        0.02     11.17 o 
 -10   8  16        1.69       11.37      5.81 o 
  -9   8  16        2.63        2.66      5.42 o 
  -8   8  16        6.55       19.46      5.80 o 
  -7   8  16       49.61       62.32      7.02 o 
  -6   8  16        0.62       -4.94      4.94 o 
  -5   8  16        0.00        1.27      5.08 o 
  -4   8  16       95.05      109.68      7.52 o 
  -3   8  16        5.97        1.54      5.09 o 
  -2   8  16        4.67        3.31      5.93 o 
  -1   8  16        0.69        4.70      5.86 o 
   0   8  16       30.31       43.36      8.42 o 
   1   8  16        0.00       -7.32      7.32 o 
   2   8  16       32.58       31.20      7.57 o 
   3   8  16       22.09       27.82      6.44 o 
   4   8  16        0.34       -1.52      5.84 o 
 -15   9  16       13.74       19.33     13.30 o 
 -14   9  16       22.87       20.87     12.43 o 
 -13   9  16       19.43       44.44     12.04 o 
 -12   9  16        0.69        4.02      7.08 o 
 -11   9  16        0.22       -2.46      6.62 o 
 -10   9  16       12.56       18.10      7.04 o 
  -9   9  16       40.76       56.40      8.36 o 
  -8   9  16       25.68       26.41      7.26 o 
  -7   9  16       44.73       51.68     15.74 o 
  -6   9  16       23.84       40.15      7.56 o 
  -5   9  16        0.61       -5.81      5.81 o 
  -4   9  16       37.81       41.87      6.75 o 
  -3   9  16       38.60       41.66      7.00 o 
  -2   9  16       19.44       19.64     10.06 o 
  -1   9  16        4.42        7.92      8.26 o 
   0   9  16       16.50       12.87      8.53 o 
   1   9  16        9.17       13.35      6.32 o 
   2   9  16       23.00       21.46      6.99 o 
   3   9  16        1.34       -2.18      5.96 o 
 -15  10  16        3.44        2.45     12.83 o 
 -14  10  16        3.84        4.34      8.10 o 
 -13  10  16        1.75       -0.21     13.66 o 
 -12  10  16       24.07       29.78      8.28 o 
 -11  10  16        0.35       11.06      8.40 o 
 -10  10  16       83.90       65.19      8.99 o 
  -9  10  16       16.20       12.53      7.09 o 
  -8  10  16        0.60       -3.79      5.88 o 
  -7  10  16        0.39       -5.94      5.94 o 
  -6  10  16       32.62       36.76      7.65 o 
  -5  10  16       11.90        5.50      5.39 o 
  -4  10  16        7.58        4.68      5.27 o 
  -3  10  16        5.49        0.95     12.11 o 
  -2  10  16        4.59       -3.74      5.49 o 
  -1  10  16       16.26       22.11      6.98 o 
   0  10  16        0.22       -5.87      5.87 o 
   1  10  16        3.42       -2.05      6.30 o 
   2  10  16       11.61        4.72      6.48 o 
   3  10  16        0.29       -5.72      5.72 o 
 -14  11  16        4.58       -0.22      9.33 o 
 -13  11  16        5.96        2.77      7.84 o 
 -12  11  16       16.30       19.74      8.11 o 
 -11  11  16        1.54       -3.75      6.97 o 
 -10  11  16        8.89        5.17      7.22 o 
  -9  11  16        4.29       -4.80      6.47 o 
  -8  11  16        5.57        9.02      6.88 o 
  -7  11  16       34.20       51.16      8.36 o 
  -6  11  16        4.09        9.00      6.56 o 
  -5  11  16       42.37       51.36      7.42 o 
  -4  11  16        0.56       -2.77      5.31 o 
  -3  11  16        0.12       -3.00      5.41 o 
  -2  11  16       17.75       31.00      6.96 o 
  -1  11  16       24.20       23.93      7.07 o 
   0  11  16        5.99       -5.86      5.86 o 
   1  11  16        0.21        1.76      8.02 o 
   2  11  16       10.00       14.32      6.72 o 
 -13  12  16        3.65       11.01      8.32 o 
 -12  12  16       13.54       -2.97      7.69 o 
 -11  12  16        0.05       -7.42      7.42 o 
 -10  12  16        6.52        2.47      7.15 o 
  -9  12  16        1.14       -4.41      6.40 o 
  -8  12  16        9.45       -6.66      6.66 o 
  -7  12  16       18.41        8.44      9.31 o 
  -6  12  16       10.16       10.23      6.77 o 
  -5  12  16        2.27       -5.11      5.11 o 
  -4  12  16       14.10       10.79      5.93 o 
  -3  12  16        5.12        3.03      6.05 o 
  -2  12  16      100.92      116.71     11.60 o 
  -1  12  16        0.09        1.21      6.38 o 
   0  12  16       23.29       23.01      7.35 o 
   1  12  16        0.77       -6.49      6.54 o 
 -12  13  16        4.48        2.55      8.14 o 
 -11  13  16        3.35        5.82      9.76 o 
 -10  13  16        0.24       -8.76     10.05 o 
  -9  13  16        3.80        4.77      7.24 o 
  -8  13  16        8.18        4.71      7.11 o 
  -7  13  16       11.11       12.20      7.33 o 
  -6  13  16        2.38        0.63      6.68 o 
  -5  13  16       19.92       23.32      6.55 o 
  -4  13  16        2.81        7.99      6.06 o 
  -3  13  16       13.20        6.57      6.26 o 
  -2  13  16       56.62       64.09      8.47 o 
  -1  13  16        4.24        3.11      6.68 o 
   0  13  16       35.89       66.50      9.23 o 
 -10  14  16        7.46        3.05      7.71 o 
  -9  14  16        3.49       -3.17      7.21 o 
  -8  14  16        6.14        9.53      7.28 o 
  -7  14  16        2.65       -6.83      6.83 o 
  -6  14  16       10.69        3.94     10.05 o 
  -5  14  16      124.88      133.11     10.07 o 
  -4  14  16        0.41        7.41      6.32 o 
  -3  14  16       18.20       22.45      6.87 o 
  -2  14  16        3.09        8.45      6.93 o 
  -7  15  16        0.64       -6.36      6.36 o 
  -6  15  16       39.95       36.19      8.32 o 
  -5  15  16       31.96       28.73      7.12 o 
 -17   1  17        1.63       -1.08      8.36 o 
 -16   1  17        2.53       -0.24      8.45 o 
 -15   1  17       25.62       12.86      7.74 o 
 -14   1  17       22.18       20.96      7.57 o 
 -13   1  17        5.18       10.83      8.82 o 
 -12   1  17       24.58       28.69      8.61 o 
 -11   1  17      315.76      347.36     13.13 o 
 -10   1  17     1343.44     1396.47     24.87 o 
  -9   1  17      280.64      277.54     11.76 o 
  -8   1  17       27.53        9.45      6.12 o 
  -7   1  17       79.80       68.09      7.36 o 
  -6   1  17        3.04       -7.38      7.38 o 
  -5   1  17      142.06      167.37      9.46 o 
  -4   1  17       45.07       52.13      6.93 o 
  -3   1  17        4.03       -5.30      5.30 o 
  -2   1  17       15.57       16.00      6.18 o 
  -1   1  17        3.03        5.86      4.84 o 
   0   1  17        6.93       12.01      5.70 o 
   1   1  17       10.16        8.79      5.85 o 
   2   1  17        0.11       -6.50      6.50 o 
   3   1  17       35.20       23.14      8.03 o 
   4   1  17        0.06        1.11     11.95 o 
 -17   2  17        0.36       -0.58      8.40 o 
 -16   2  17        2.92        4.12      8.61 o 
 -15   2  17        5.27       -2.51      8.11 o 
 -14   2  17       76.18       67.65     19.14 o 
 -13   2  17        0.30       -3.55      6.28 o 
 -12   2  17        5.43        1.05      6.24 o 
 -11   2  17       48.31       49.43      8.13 o 
 -10   2  17        7.74       12.40      6.28 o 
  -9   2  17        6.72        7.99      6.07 o 
  -8   2  17       46.95       33.83      6.69 o 
  -7   2  17       47.29       46.96      6.86 o 
  -6   2  17        1.44        0.27      5.48 o 
  -5   2  17       12.61       11.11      8.71 o 
  -4   2  17      190.59      204.95     10.15 o 
  -3   2  17        3.25        3.26      5.82 o 
  -2   2  17       11.26       14.06      5.92 o 
  -1   2  17        1.43        2.32      5.62 o 
   0   2  17      134.23      135.94      8.64 o 
   1   2  17        0.61       -4.51      5.47 o 
   2   2  17       35.25       23.46      8.59 o 
   3   2  17        0.75        1.15      7.13 o 
   4   2  17       16.97       16.17      7.79 o 
 -17   3  17        0.22        3.81      8.92 o 
 -16   3  17        0.01       -4.19      8.33 o 
 -15   3  17        4.60        6.11     10.34 o 
 -14   3  17        3.19        6.40      8.50 o 
 -13   3  17        2.24        3.76      8.87 o 
 -12   3  17       10.41        5.63      7.15 o 
 -11   3  17       72.43       62.23      7.63 o 
 -10   3  17        0.09        7.83      5.87 o 
  -9   3  17       45.72       31.27      6.63 o 
  -8   3  17       72.22       77.27      7.60 o 
  -7   3  17       12.26       12.50      5.87 o 
  -6   3  17       10.33       11.99      5.83 o 
  -5   3  17       73.76       73.68      7.71 o 
  -4   3  17        2.96       -0.05      6.44 o 
  -3   3  17        2.02        4.94      6.41 o 
  -2   3  17       19.13       22.27      6.06 o 
  -1   3  17       13.37       14.39      6.09 o 
   0   3  17        0.84        3.21      5.38 o 
   1   3  17       26.04       22.20      6.22 o 
   2   3  17       46.28       38.62      7.08 o 
   3   3  17       83.90       89.83      8.52 o 
   4   3  17       10.18        9.65      7.85 o 
 -17   4  17        0.02        1.06      8.03 o 
 -16   4  17        8.71       19.94      9.14 o 
 -15   4  17        4.60        7.27      8.27 o 
 -14   4  17       22.25       17.55      7.93 o 
 -13   4  17       27.31       37.39     13.99 o 
 -12   4  17       37.44       35.51     17.51 o 
 -11   4  17       59.57       68.94     18.36 o 
 -10   4  17      178.57      201.52     14.73 o 
  -9   4  17        0.20        8.81     14.30 o 
  -8   4  17      112.34      110.85     11.77 o 
  -7   4  17      371.16      394.73     20.67 o 
  -6   4  17        0.08       -6.26      6.26 o 
  -5   4  17      271.12      257.42     15.94 o 
  -4   4  17        2.23        8.87      7.75 o 
  -3   4  17       22.89       46.91      7.68 o 
  -2   4  17        0.14       -2.38      5.31 o 
  -1   4  17        6.91        1.14      5.57 o 
   0   4  17        0.50       -5.11      5.11 o 
   1   4  17       52.61       47.15      7.07 o 
   2   4  17        7.76        1.09      6.10 o 
   3   4  17       16.09       23.31      6.82 o 
   4   4  17        1.17       -8.95      8.95 o 
 -16   5  17        5.87       16.74     10.91 o 
 -15   5  17        0.21        3.46      9.87 o 
 -14   5  17       41.90       37.87     10.57 o 
 -13   5  17       23.39       18.97     14.79 o 
 -12   5  17       20.19       14.92      8.95 o 
 -11   5  17        8.26       18.05      9.03 o 
 -10   5  17       38.93       34.20      9.71 o 
  -9   5  17       31.58       14.73      8.59 o 
  -8   5  17        5.15       -5.08      7.74 o 
  -7   5  17      454.74      425.64     18.00 o 
  -6   5  17        1.58       -6.63      7.30 o 
  -5   5  17       70.02       57.37      9.98 o 
  -4   5  17        3.29       -3.74      7.37 o 
  -3   5  17       50.62       44.63      7.29 o 
  -2   5  17       37.21       52.32      7.69 o 
  -1   5  17        0.01        3.59      5.72 o 
   0   5  17        0.12        4.03      5.99 o 
   1   5  17       22.69       31.81      7.65 o 
   2   5  17        5.37        2.48      6.06 o 
   3   5  17        2.21       -8.73      8.73 o 
   4   5  17        0.00       -8.98      8.98 o 
 -16   6  17        2.59       26.27     11.11 o 
 -15   6  17        3.42        9.23      9.31 o 
 -14   6  17        0.00        2.41      9.39 o 
 -13   6  17        1.85       20.33      9.63 o 
 -12   6  17       15.96       30.77      9.44 o 
 -11   6  17        0.29       -5.07      7.91 o 
 -10   6  17       18.28       10.89      8.55 o 
  -9   6  17        5.87        6.55      7.99 o 
  -8   6  17        2.26       15.11     10.57 o 
  -7   6  17      327.13      290.46     15.86 o 
  -6   6  17       11.37       -0.52      5.37 o 
  -5   6  17      165.31      177.52      9.70 o 
  -4   6  17       38.19       32.57      6.26 o 
  -3   6  17        0.91        6.98      6.07 o 
  -2   6  17        0.09        1.08      4.83 o 
  -1   6  17        2.42        0.63      5.37 o 
   0   6  17        8.50       -6.07      6.07 o 
   1   6  17       28.07       20.46      7.27 o 
   2   6  17       11.99       -4.70     10.75 o 
   3   6  17        6.22       -2.62      7.20 o 
 -16   7  17       14.85       37.02     10.87 o 
 -15   7  17        0.45        5.76     10.69 o 
 -14   7  17       38.25       32.63     15.04 o 
 -13   7  17        1.30        6.29      8.99 o 
 -12   7  17       60.29       50.22     10.61 o 
 -11   7  17       51.68       64.76     10.40 o 
 -10   7  17        6.77        8.56      8.26 o 
  -9   7  17       23.94       22.60      6.17 o 
  -8   7  17       25.58       19.00      5.92 o 
  -7   7  17       17.62       20.11      5.89 o 
  -6   7  17        5.73       -2.98      5.20 o 
  -5   7  17       15.80       29.90      6.18 o 
  -4   7  17        0.03       -0.28      5.29 o 
  -3   7  17        2.25       -0.09      4.88 o 
  -2   7  17        1.77       -4.87      4.87 o 
  -1   7  17        1.44       -5.73      5.73 o 
   0   7  17        0.94       -4.07      6.02 o 
   1   7  17       37.44       28.96      7.19 o 
   2   7  17        2.11       -6.64      6.64 o 
   3   7  17       10.87        3.19     11.02 o 
 -15   8  17        0.31        1.89     13.12 o 
 -14   8  17       35.35       38.11     14.59 o 
 -13   8  17        5.05        7.01      8.65 o 
 -12   8  17       22.66       35.71     21.34 o 
 -11   8  17       28.11       28.18      8.50 o 
 -10   8  17       37.56       62.95      7.40 o 
  -9   8  17        2.31       -1.75      5.39 o 
  -8   8  17       27.33       26.66      6.31 o 
  -7   8  17       40.75       55.61     14.20 o 
  -6   8  17        0.54       -5.17      5.17 o 
  -5   8  17       18.69        9.87      5.84 o 
  -4   8  17        2.10       11.51      6.78 o 
  -3   8  17       74.05       83.35      8.52 o 
  -2   8  17        2.51       -5.49      5.49 o 
  -1   8  17      155.95      185.40     15.77 o 
   0   8  17        2.75       -6.13      6.13 o 
   1   8  17       12.40        7.05      6.77 o 
   2   8  17        0.64       -5.16      6.08 o 
 -15   9  17        3.06       -8.14     12.28 o 
 -14   9  17        0.12       -3.76     11.49 o 
 -13   9  17        3.96      -10.33     10.33 o 
 -12   9  17        3.11        8.48      7.24 o 
 -11   9  17       30.45       40.42      8.26 o 
 -10   9  17        1.68        1.42      6.84 o 
  -9   9  17        2.28        7.96      7.61 o 
  -8   9  17        0.02       -1.72      6.68 o 
  -7   9  17        0.13       -6.84      6.84 o 
  -6   9  17       18.60       24.95      7.49 o 
  -5   9  17       10.53       12.00      8.32 o 
  -4   9  17        2.26       -6.10      6.10 o 
  -3   9  17        6.12        5.22      7.49 o 
  -2   9  17       39.03       31.58      7.22 o 
  -1   9  17       15.27       13.89      6.71 o 
   0   9  17        9.62       10.33      7.10 o 
   1   9  17        3.17       -2.71     10.69 o 
   2   9  17        0.03        1.35      6.63 o 
 -14  10  17        2.16       -9.41     11.51 o 
 -13  10  17        1.69        0.15      7.76 o 
 -12  10  17        0.22        2.61      7.46 o 
 -11  10  17       14.25       17.22     10.32 o 
 -10  10  17       10.45        2.08      7.15 o 
  -9  10  17        1.07       -2.26      6.70 o 
  -8  10  17        0.65       -2.16     12.14 o 
  -7  10  17        3.23        9.83      7.84 o 
  -6  10  17        0.02        2.23      7.81 o 
  -5  10  17       10.90       10.49      6.98 o 
  -4  10  17       54.79       49.08     14.21 o 
  -3  10  17        0.97        3.44      5.65 o 
  -2  10  17        5.47        0.57      6.27 o 
  -1  10  17        0.76        1.40      5.94 o 
   0  10  17        3.24       -6.21      6.21 o 
   1  10  17        1.45       -7.55      7.55 o 
 -13  11  17        1.18       -7.65     18.17 o 
 -12  11  17       14.02        9.45      7.94 o 
 -11  11  17        3.67        5.84     19.56 o 
 -10  11  17        0.02      -13.80     13.80 o 
  -9  11  17        0.00        5.23      7.16 o 
  -8  11  17        4.93       -6.37      6.37 o 
  -7  11  17        0.11        0.25     11.32 o 
  -6  11  17        3.47        1.42      6.86 o 
  -5  11  17        1.27       -6.10      6.10 o 
  -4  11  17       70.65      100.94     10.69 o 
  -3  11  17       24.10       29.13      7.30 o 
  -2  11  17        8.54        6.71      6.43 o 
  -1  11  17        2.35       -6.09      6.09 o 
   0  11  17        0.27       -6.19      6.19 o 
 -12  12  17        1.91        4.92      8.12 o 
 -11  12  17        4.09        7.68      7.89 o 
 -10  12  17        0.11       -2.67      7.29 o 
  -9  12  17        5.40       -3.63      7.25 o 
  -8  12  17        3.38        0.45      6.91 o 
  -7  12  17       19.28       16.20      7.71 o 
  -6  12  17        0.32       -5.18      6.92 o 
  -5  12  17        0.00        6.84     10.18 o 
  -4  12  17        6.97       -4.56      7.04 o 
  -3  12  17       39.13       43.20      7.90 o 
  -2  12  17        0.00        5.39      6.49 o 
  -1  12  17        0.52       -3.22      6.44 o 
 -10  13  17        3.15        1.16      7.82 o 
  -9  13  17       20.94       36.56     12.26 o 
  -8  13  17        0.13        5.19      7.23 o 
  -7  13  17        0.84       -5.59      7.00 o 
  -6  13  17        0.33        7.95      7.50 o 
  -5  13  17        1.91        7.34     13.02 o 
  -4  13  17       80.23       88.28     11.60 o 
  -3  13  17       52.99       64.98     14.27 o 
  -2  13  17       41.23       47.36      8.52 o 
  -8  14  17        2.99       -1.39     21.29 o 
  -7  14  17        0.25       -3.25      7.41 o 
  -6  14  17        4.98        2.92      7.64 o 
  -5  14  17        3.29       -5.02      7.41 o 
 -17   0  18       18.81        6.21     14.62 o 
 -16   0  18       14.70        8.41     11.22 o 
 -15   0  18        0.74       -4.61     10.23 o 
 -14   0  18      514.70      522.28     58.65 o
[truncated: 32,252 more chars]
